# Supplementary material for: High-resolution plasma metabolomics analysis to detect Mycobacterium tuberculosis-associated metabolites that distinguish active pulmonary tuberculosis in humans
Source: PLoS One. 2018 Oct 11;13(10):e0205398. doi: 10.1371/journal.pone.0205398 (PMC6181350; doi:10.1371/journal.pone.0205398)
Supplement: S1 File — This file contains the full feature table with metabolite intensities for all samples analyzed in this study organized by mass-to-charge ratio (m/z), retention time, and minimum and maximum m/z. (ZIP) [file pone.0205398.s001.zip]

Archive with 3 entries (2 files):
- apLCMS_feature_list_label copy.txt
- __MACOSX/
- __MACOSX/._apLCMS_feature_list_label copy.txt
