# Supplementary material for: High-resolution plasma metabolomics analysis to detect Mycobacterium tuberculosis-associated metabolites that distinguish active pulmonary tuberculosis in humans
Source: PLoS One. 2018 Oct 11;13(10):e0205398. doi: 10.1371/journal.pone.0205398 (PMC6181350; doi:10.1371/journal.pone.0205398)
Supplement: S1 File — This file contains the full feature table with metabolite intensities for all samples analyzed in this study organized by mass-to-charge ratio (m/z), retention time, and minimum and maximum m/z. (ZIP) [file pone.0205398.s001.zip › apLCMS_feature_list_label copy.txt]

mz	time	mz.min	mz.max	2006C_2	2006C_4	2006C_6	2027C_2	2027C_4	2027C_6	1022C_2	1022C_4	1022C_6	2001_2	2001_4	2001_6	1028_2	1028_4	1028_6	2026_2	2026_4	2026_6	1023_2	1023_4	1023_6	1028C_2	1028C_4	1028C_6	2026C_2	2026C_4	2026C_6	1016C_2	1016C_4	1016C_6	2031C_2	2031C_4	2031C_6	1045_2	1045_4	1045_6	1030_2	1030_4	1030_6	2027_2	2027_4	2027_6	1045C_2	1045C_4	1045C_6	1070C_2
85.4958396	221.0892506	85.49241109	85.49801188	0	37109.0536	0	0	3517.60895	0	0	0	39755.76035	0	0	0	0	0	0	0	0	0	0	0	0	0	3184.4678	0	0	0	0	0	0	1917.9408	0	0	63662.53675	26954.7402	0	4653.7582	0	0	0	48988.55815	14593.0173	0	0	0	0	0
86.05959325	210.7507848	86.05762146	86.06365495	27993.0804	3787.89195	6206.588	774.3576809	0	13055.7394	15174.7369	0	12036.98175	14691.3492	0	13579.80315	0	0	21843.7786	0	10961.11015	49277.3368	0	22185.2759	11765.60505	16605.3225	19839.12535	23692.5802	530.3483711	21761.21625	0	0	3990.03985	378.5024842	0	25366.82075	626.4560077	14361.0556	0	5119.1345	0	62714.06565	53799.86615	11502.123	23244.31135	25196.46475	0	17738.1509	12966.1153	20421.52865
86.09571421	52.14885507	86.09556666	86.09586851	485738.8783	455512.1155	554699.9684	179776.1032	609980.8253	522600.7116	469657.6819	212985.2634	310326.8509	797390.7817	88720.59296	250927.4162	689661.9529	445732.633	987249.0629	196651.8435	378179.1349	952065.2759	481143.5177	228414.0059	110554.3966	641339.1758	639241.5143	406299.138	565170.2162	539253.5061	561608.372	634545.4354	112378.9449	759938.0926	128691.6877	498010.4911	582281.0166	853394.0335	796846.9529	906893.2223	524108.4988	613289.6574	546608.9801	253850.1741	590310.3156	573361.7818	400533.535	273785.1073	206117.6756	331360.2104
86.51703095	14.80229312	86.51698226	86.5171343	248224.9615	269020.1015	284627.7716	235700.2536	177476.1597	194464.4067	164425.72	199858.0979	211675.4349	266304.3518	183037.6225	201533.3797	206667.6206	210441.4508	139862.6361	158950.0365	164562.8355	177252.6509	202325.5603	150617.7126	183325.0674	151261.1719	183664.4447	166547.9731	130432.1727	1489144.349	218395.5135	137948.5252	205528.6784	226900.4239	267861.9876	137652.5299	0	284851.3393	177903.7103	199485.9435	277476.466	175500.4096	171520.6745	209823.1164	297029.209	93087.46975	145233.7842	0	237582.1323	345009.4675
86.51698338	224.9263226	86.51698226	86.51705828	0	642468.1228	0	290584.0746	0	0	273508.1073	0	998885.4933	0	265513.2473	771244.2671	1011424.914	528226.6549	1041245.487	640090.9192	1171868.911	859068.3018	985502.673	999493.0765	1041145.861	881703.3702	67084.67057	0	1019385.936	0	1181791.43	0	990606.6119	1181935.073	1456608.4	1432407.499	1410475.012	0	1330996.988	1349221.499	1342529.526	1303456.286	1387309.563	1423282.693	1366174.708	120003.4558	0	1544273.976	387960.1525	1684762.517
87.0185371	204.2551686	87.01352726	87.02165522	40352.11745	0	71723.3896	687.6296207	10247.64375	9186.6518	3380.9153	20070.76155	5126.8803	0	3175.4514	0	0	11025.61575	15003.0993	0	42609.3887	9913.7364	0	10523.1571	0	0	5568.54705	0	0	72354.34845	55652.89587	33719.77083	16827.55345	0	46877.8927	33027.3214	0	0	28767.87873	0	110125.2583	70279.17375	28957.43796	33476.11065	40073.0372	0	0	49426.0862	68283.21977	25820.7918
87.04343542	272.147429	87.04098264	87.04773362	30851.66385	44747.77635	61133.4387	48303.05478	57019.8594	111641.9035	0	83550.28516	0	129195.5198	45328.2866	59409.6041	0	34984.70395	0	0	0	13374.29135	58915.88198	57406.51383	136791.3685	0	0	57268.63725	61802.28503	0	0	78180.23987	0	0	33243.62808	21945.45609	0	62441.43819	0	3788.1357	0	69218.68739	0	72791.80361	0	33833.0538	34010.43016	44608.68613	0	65730.06151
87.09901173	52.52095923	87.0977752	87.09954128	0	0	35734.59995	27208.5139	73368.7717	32470.37275	16201.0706	0	0	31446.3934	22962.99685	45163.7042	43093.28655	47599.8915	50872.96505	24074.7179	37475.4651	36553.70945	4852.42055	45423.49375	153018.0766	34747.7878	29838.6627	37433.53895	28508.3944	28389.4434	0	41854.46255	40674.0763	43401.80765	48527.58305	2085.21595	24502.06985	69357.98135	56869.97255	33954.246	0	34278.5164	29022.78855	0	0	92343.6443	52902.15195	0	0	0
87.50808474	211.2256985	87.50507971	87.51126592	0	0	0	0	618.9604733	0	15860.83535	0	8998.45315	1973.2637	0	0	0	0	2828.9749	0	8371.7773	0	0	0	0	0	0	520.8586821	0	0	0	0	3645.2139	0	8517.7327	22047.5356	0	0	0	5190.27605	0	0	0	0	0	404.19439	0	0	0	0
87.9631719	228.447361	87.95964946	87.96845586	0	13317.77905	0	0	0	0	0	0	0	0	0	26106.6171	0	0	14636.8019	46697.20785	0	0	580.7034902	0	479.21104	0	0	0	0	8259.9874	2595.9431	0	0	0	0	41289.67675	0	8749.7042	0	0	26290.93395	0	0	0	0	7653.6321	0	0	3813.5749	0
88.02044308	166.557938	88.01796775	88.02093192	0	4020.6636	0	0	20601.0523	0	0	0	0	6257.6108	0	0	401.4472812	0	0	0	0	28721.20025	0	8024.85205	0	0	0	0	427.5257277	0	0	0	6607.7433	2980.5279	0	0	0	0	9223.9785	0	0	0	0	0	0	0	0	0	0	0
88.07496774	340.0509285	88.0747823	88.07548502	0	187281.691	283660.1503	331418.5441	324956.5883	156630.695	361330.9214	295428.4902	276936.7314	249130.5398	287595.0779	187818.6928	288009.5661	194731.1532	286190.7897	376434.8544	229909.4898	278674.6199	0	376499.6978	118176.7084	38650.7302	240832.7491	228628.3966	304819.0761	18483.4653	0	150180.7644	0	0	0	159311.8794	120688.8849	236940.4598	0	0	208534.0528	262184.2574	146406.1744	0	256180.7512	0	233370.9619	194949.0022	0	243830.9349
88.07495047	569.5335983	88.07446998	88.07509462	199570.0447	68867.91526	139280.3051	234219.7962	207775.463	194621.7037	176644.1741	0	139345.9071	186855.2688	151039.0991	185056.3833	141586.1977	52662.91426	141956.8442	179242.4585	123105.4687	183503.5529	79310.20899	141562.2057	31210.84517	136123.5615	133814.633	0	0	104724.9792	99063.24248	82038.73985	211994.625	44218.36107	227622.3867	87926.45466	59174.9323	213567.7919	249225.4242	93833.43035	116098.0756	46547.16011	179913.7282	125626.9194	196368.9392	64582.98799	65880.06097	154682.472	138994.6599	62993.12119
88.50829268	399.3575207	88.50737003	88.50847122	0	0	0	0	0	0	0	0	308182.1761	99552.00925	0	0	0	0	0	157620.4752	0	0	0	0	0	0	0	259058.8784	0	0	0	0	0	132799.4948	0	0	152809.0626	582527.0578	227232.4704	0	290039.2081	403905.3971	409995.4398	487759.6539	289960.2637	238985.3973	0	267633.8839	349272.3169	302709.452
88.53232886	37.84551869	88.53167973	88.53246656	0	0	34173.35215	7832.3604	8523.9177	7706.09545	0	0	6346.7878	0	0	3907.2386	0	0	0	0	0	29414.1996	2427.3212	0	0	0	46165.9171	35519.6022	0	0	0	4860.96745	0	0	57119.8674	87896.55055	0	5160.74535	0	18863.9229	2104.634529	16216.52045	0	5883.69035	0	0	0	0	88180.54085	0
88.96335924	216.1865623	88.95924011	88.97002021	0	3213.88895	0	0	29957.28225	1190.1768	0	13879.6176	9472.50475	0	0	11631.6885	0	5520.3392	0	3883.6234	6405.53105	10286.38595	9987.338	5927.03115	7739.261	30821.41365	5185.9737	0	0	34569.3981	1925.6347	3884.05615	0	10869.25415	18207.4714	60231.01675	0	9282.2037	0	10954.75025	36459.05435	5645.8611	13225.3554	0	0	8115.9741	54110.32575	0	0	5328.1327
88.97976135	275.9622808	88.97533177	88.98389468	0	3670.329	0	0	0	0	0	0	0	0	0	0	7804.9225	0	0	0	0	880.3331224	0	0	5003.3233	0	0	0	0	0	3152.0896	0	0	0	0	0	7463.59665	4332.3849	0	2981.5403	0	0	14381.68945	0	2642.07055	0	0	0	0	0
89.00063009	235.9818391	88.99943791	89.00142076	35250.49645	17886.8004	23128.3728	55265.73195	21339.36405	35674.1859	51230.8766	43940.3809	73761.36784	43290.0234	43017.8575	39094.02686	34230.2248	38121.52575	53907.5092	49090.1389	39893.041	78601.82635	78662.10798	58982.14015	44444.5285	43515.93806	69185.07584	61942.44876	63412.34173	111440.1761	83292.5535	138833.5173	140311.2328	96830.4878	83821.639	82928.22028	112720.1781	127852.0551	64217.90491	72850.18935	134345.6485	304721.8487	224126.9438	254288.5714	318218.5229	166364.5283	178834.0701	120704.8625	132881.0637	50015.00575
89.00764932	7.937966041	89.00752835	89.00768699	430503.1743	342365.4506	353972.4192	338196.7445	375119.9443	384115.1847	379631.5154	428841.2956	433683.9962	418826.8812	358762.2981	439953.8191	415346.2542	420461.6912	408165.5983	357499.2385	399503.702	494145.444	414300.048	400211.9195	444159.0143	438522.3041	471222.1935	308905.7813	392344.6856	975088.3142	764248.9819	591230.9669	580342.0704	718923.7677	654417.2152	617590.6279	597438.6806	502388.493	579481.2245	500568.3566	590054.0497	535390.2072	525676.5827	519926.259	646188.0067	655960.11	632145.5087	696928.5999	151484.2783	774199.6033
89.00756059	243.9641199	89.0073697	89.00768699	1356294.248	2075047.417	0	2287993.394	0	0	1030930.843	2417276.697	546491.2941	2212323.281	757883.4234	2529859.32	0	2101518.915	2370022.183	761409.2952	1143131.219	907943.8138	2747958.505	1355847.641	0	2700361.398	2432030.418	0	2021606.537	498368.8189	507901.0781	3896315.949	2441547.494	1714173.164	3486807.294	2873011.816	2006290.911	733094.6678	1516324.072	373718.1352	830000.7051	2603753.37	1817144.401	2944282.356	3130847.836	3058725.905	2774508.945	0	2446617.709	403705.6547
89.05889359	411.8199401	89.05879344	89.05911101	184619.5695	0	0	0	213226.4393	0	121329.9315	197086.6377	0	243792.2442	177015.4687	239583.666	142800.8604	175303.3044	306744.9588	85922.36745	91972.44931	0	0	0	0	0	0	318546.0758	205887.1597	519911.3735	222555.2115	0	256952.1838	0	264808.9408	155017.7227	156363.4413	0	100875.113	119900.2926	174898.2054	128115.74	0	0	179785.4471	0	265341.9599	187426.6588	156126.6223	0
89.23711772	240.3823374	89.23331496	89.24103916	0	0	0	21408.62385	0	0	0	0	0	0	0	5008.2727	0	4391.19475	0	0	0	10188.51185	0	0	0	0	0	0	0	0	0	0	0	0	0	0	0	0	0	0	0	0	0	0	0	0	0	0	0	0
89.25672098	364.7156561	89.2541807	89.25856159	0	0	0	0	0	0	0	0	0	0	0	0	0	0	0	0	0	41111.57144	0	0	0	0	0	0	0	0	0	0	0	0	0	0	0	0	0	0	0	0	6044.806	0	5611.7954	0	15907.7332	0	0	0
89.46465517	11.90577278	89.463239	89.46491761	167281.2952	190039.611	0	0	96344.74467	108859.0831	153418.2094	252169.6138	168751.7507	97739.80005	216162.0493	113314.3336	0	132511.4423	208497.3814	88727.41795	0	38041.24555	90592.40143	109913.1107	175591.4157	110673.5164	134095.7477	179286.552	120704.9039	830519.9234	84720.14491	133946.9487	123989.257	0	0	122104.4218	0	128845.8819	177807.2109	96493.80012	0	131212.1847	128609.6498	127431.6038	157941.2812	188573.3343	127280.7486	0	0	193350.5199
89.50600667	367.3933544	89.50585873	89.50617869	0	0	0	0	0	0	0	0	0	0	0	0	1038025.171	0	0	0	0	0	0	0	0	0	0	0	0	9194861.512	0	0	0	12904825.45	0	0	0	1503447.219	0	1356801.337	0	4202888.773	11016362.77	10423723.9	4624316.308	2988000.776	2272027.638	3332421.448	3771078.132	4070825.625
89.93932663	37.55271042	89.93816763	89.94195464	0	1080.038566	0	0	0	0	0	0	0	0	0	49009.15945	68807.5727	0	0	66803.7673	0	0	0	0	4167.70065	0	10088.8525	0	0	0	0	2414.4284	5058.68385	0	0	1170.676679	0	2338.014	0	3805.959365	0	0	0	1031.913784	0	0	0	0	0	0
90.00759971	384.5673062	90.00612728	90.00790188	0	0	0	0	0	0	0	0	0	0	0	0	0	0	0	0	0	0	0	0	0	0	0	0	0	0	0	0	0	0	0	0	0	207052.8706	0	317886.7691	147144.5035	0	611052.3631	629406.4349	402549.056	284515.1268	410985.3851	321039.3749	333741.4167	270999.3161
90.00772469	7.13011822	90.00628861	90.00790188	536899.3966	511684.2545	398031.795	508872.7088	508747.1271	453521.3339	550850.0001	558022.0159	612698.491	577436.4823	584514.243	539953.6841	598695.8609	594304.2409	524889.7932	549467.4984	585044.1333	639592.6599	600953.8471	650209.5771	578547.691	645814.6654	610987.2658	634190.957	620483.2303	1665204.403	993535.3512	718869.0282	807479.5512	784135.2117	873178.6079	676983.8472	644559.1955	575338.3033	782788.7161	568957.2099	719147.2322	743818.7953	696004.6427	790501.218	870787.3383	829660.4514	846046.3424	826163.3341	147473.8194	706333.112
90.09123373	170.0606434	90.0896707	90.09597148	0	0	0	0	0	0	16295.67275	0	32680.07245	0	45996.59305	0	4716.1532	4257.67515	0	8081.145	0	10001.7837	0	0	553.0743958	0	1022.2748	4471.95165	0	0	20492.12045	0	17406.0149	369.4905203	0	16420.2797	0	2597.3792	0	0	0	2903.5262	0	0	3540.8282	0	0	19085.7855	0	11174.04435
90.2586426	489.6335221	90.25387313	90.26164306	0	0	6461.33415	0	0	0	0	0	0	0	0	0	0	0	0	0	0	0	0	0	0	0	0	0	0	0	0	0	25575.05105	0	0	0	19052.825	0	5651.28825	0	0	0	0	6254.27455	0	0	0	0	0	48273.3016
90.27144033	270.1436386	90.26836686	90.27452431	0	0	0	0	0	0	0	4762.98585	25582.29255	3958.9317	0	0	0	0	0	0	0	0	0	0	0	0	3307.94455	0	0	0	0	0	0	2342.77805	0	0	0	0	0	0	0	0	0	6098.0567	3696.6036	0	0	0	525.3901268	0
90.47451272	554.0228943	90.47067658	90.48002522	5971.3009	0	7383.02075	0	0	0	0	0	0	0	0	0	0	0	0	4198.7326	0	5964.9827	0	0	0	0	0	0	0	0	0	0	0	0	0	0	0	19858.8527	0	0	0	0	0	0	0	0	0	0	0	0
90.50621854	138.9098056	90.5062095	90.50637217	0	628502.9843	496159.0122	0	641160.9036	462395.5424	507897.3368	0	616501.7958	0	807342.6381	0	0	0	0	792817.7116	690738.3505	666120.7228	465788.4135	0	598589.643	701090.8662	0	794125.0807	0	1022673.681	0	364174.7668	0	670063.966	78428.0213	0	631344.3819	761648.6238	726940.9237	823815.8388	926184.992	1361477.478	323806.8833	890569.9812	0	0	718845.5057	633644.3049	473795.17	0
90.50626213	8.200074252	90.50604683	90.50637217	528730.0161	463819.911	436145.3404	432691.8466	430499.3922	410058.264	437537.2852	492264.1233	617036.9159	484131.563	555855.1184	512934.4952	490591.5911	585775.7989	487375.0197	496801.6796	495278.2071	591207.8864	609312.7111	539737.4568	574949.4499	588448.3185	622136.8509	546090.3307	550120.4927	1316224.874	946843.5157	919359.8172	851365.165	845688.5281	782507.7691	726694.7224	717387.4273	671034.5269	816329.3571	676078.0522	515294.012	793017.7529	895538.6699	824202.5241	759438.2392	840517.1131	775252.1369	782551.7864	121416.3723	709750.8576
90.50608405	579.4303904	90.50490815	90.50637217	86487.08091	73410.38057	90802.65759	91033.07029	64009.55162	7495.87365	31297.8431	26165.1503	75381.97009	17468.02	75452.52635	100020.5874	12809.2601	94523.30206	78874.00316	28435.72135	17819.56385	13021.51245	13391.32185	91877.05203	40685.2819	18210.83595	24502.26635	32915.945	24951.09505	156127.8653	13423.80405	92527.25902	100339.6648	9349.7064	102098.2911	102508.5737	55543.81175	101809.6777	40934.14935	9415.66225	10529.6466	86043.85971	80926.82908	115642.0183	105465.4828	116435.6961	102408.348	79308.74196	38661.53585	140381.0249
90.5252182	20.07518651	90.52508224	90.52524496	4308164.314	5376324.09	3852492.543	8394848.641	3932439.151	6865078.804	3610409.421	3797390.985	3257325.725	3568015.586	3513443.514	3226333.14	3326999.696	3257709.449	2926558.457	3131158.911	2904958.164	3172011.173	3049003.536	3093674.611	3219684.945	3155962.793	3554911.96	3090551.885	3252143.844	33302076.41	4242932.008	3244360.788	3200384.426	3153308.93	7823764.658	6639735.889	6145414.458	3627430.087	3729001.176	3608078.174	3703382.222	3191134.52	3422653.608	3952900.431	3732046.046	3291059.039	7333854.605	6920792.831	3982938.268	4324903.543
90.52509502	309.3246955	90.52491952	90.52524496	680402.9693	0	5020031.99	0	0	4920372.979	4105461.488	4781352.877	0	0	6643100.668	5932951.714	6583512.092	6707790.149	7402951.483	4668179.131	6786994.896	4687766.343	0	6608294.343	6025185.005	3788494.482	7314546.093	6598329.924	7382715.953	11211198.52	4766863.023	5452809.615	7990559.171	8153882.865	6134779.288	5412173.531	5384351.106	8460747.867	9272980.658	9890951.303	11593734.72	4565550.126	12344163	9025882.891	8155318.879	8516319.458	7090176.098	5492304.112	8316337.906	10527187.79
90.59567697	438.1775421	90.59281236	90.59745583	0	0	0	13039.45845	0	0	0	0	0	0	0	0	9910.5238	0	0	26453.4643	0	0	0	0	0	0	0	0	0	0	0	0	0	0	0	0	18976.5561	0	0	0	0	0	15214.1414	5118.8122	0	0	0	0	0	0
90.78077903	299.533868	90.77880901	90.78379322	0	0	0	0	0	0	0	0	0	3669.90285	0	3846.2593	0	0	0	0	0	0	0	0	0	0	0	0	0	0	0	0	0	5981.43195	0	0	0	5236.554	0	6070.69785	0	0	0	0	0	0	0	0	12841.98865	0
90.82221488	270.5192825	90.81975608	90.82466178	0	4642.0159	0	0	0	0	0	3523.25005	0	0	0	0	0	0	0	0	0	0	0	0	0	0	0	4308.1096	0	0	0	0	0	0	0	0	0	0	2536.08915	0	3826.90715	0	0	0	0	0	0	1456.27335	0	4263.7632
90.8858257	507.601502	90.88331565	90.88888157	0	0	0	0	0	0	0	0	0	0	0	0	0	0	0	0	0	0	0	6542.9084	0	0	0	0	0	0	0	0	0	0	0	0	15374.00585	0	0	0	0	0	0	0	0	0	0	0	0	0
90.97588636	85.76017762	90.97587019	90.97603413	10434596.63	10337995.88	10899792.65	7320716.554	7574300.191	8067976.14	12177310.62	13681018.58	13473031	14641076.23	13947780	13054415.48	14036757	14369267	12279607.5	14928061	14267121	13853485	13903801.74	13319861	13141016	13274517	14017253	13674389	11513570.07	15542744.67	3708.65445	13080736.52	11701074.49	14185156	7555861.085	7269363.67	7537057.858	11553180.82	12357488.8	14764630	14686978.94	11662139.03	12118423.9	12979194	12585511.92	12432903.99	9969940.663	10021428.49	15612554.71	9821462.304
90.97603094	548.677475	90.97209984	90.98505145	68837.5823	60980.90035	8672.569	81942.32203	22883.40155	12724.6293	48684.64105	94639.4573	62836.2376	76862.27844	51968.63805	43997.80235	10105.06065	17306.70715	77504.88054	69567.64092	118177.55	138559.052	142745.1111	62815.345	49809.4368	89111.67225	36709.59505	58486.6236	69136.498	0	127864.1848	59732.26875	74229.79585	23752.6193	42745.2346	61561.71465	88552.73308	54059.9288	172458.8645	102609.4555	31852.61315	43616.9181	50598.61835	40319.20875	26261.74075	22476.23185	73461.6977	38154.74835	0	20961.57215
91.00700805	320.946412	91.00333628	91.01120932	22340.59995	102082.4916	28849.7768	46621.9387	47981.1215	24187.09375	0	31305.058	40790.80285	30962.0532	56947.38526	49400.90055	47164.9523	28302.54845	0	48468.44435	36196.7276	58835.54115	62641.3601	63858.13447	63637.33398	61901.31595	121985.1976	0	38377.6315	7701.51365	100956.2975	8943.2606	54288.30404	41426.642	9628.26815	15427.5917	62448.15885	69621.33295	15471.25735	119280.0135	17041.8536	0	0	169316.3091	0	0	123373.5527	0	55756.88955	108478.7418
91.02687321	22.38195045	91.02671242	91.02704057	224097.1517	213001.9384	281445.9066	502380.0577	268988.9991	402714.8258	142024.7171	166703.5987	144052.7817	155491.3328	143386.3087	162421.8278	169235.5968	178699.0863	169351.9555	154590.8883	147070.384	146974.0226	108212.4586	128833.3217	127089.8229	135300.5709	156684.0869	117632.2456	141575.689	2473865.681	135618.9506	117071.6135	132461.0402	126720.8438	315655.9781	458775.3485	470808.8232	145180.1356	174469.0381	187071.7162	280549.6996	148207.6372	104313.7348	136643.4514	142650.9478	150696.7413	428816.4628	277613.0982	206808.1723	478532.4777
91.02675344	145.8596991	91.02671242	91.02687649	128562.4599	82795.85103	0	216013.997	0	216571.0956	146789.1514	74913.59434	0	0	149909.5437	159783.7219	0	85120.02391	0	0	108711.9058	235272.0267	154650.5932	0	287816.7374	147796.5307	0	0	0	2349402.739	0	107573.2781	267627.1513	355769.5475	0	428869.9007	0	264672.6132	261286.5701	264782.8828	288215.2375	344379.7311	278543.7442	318670.2504	0	128463.6102	0	332808.1985	492073.4025	574303.3638
91.02675836	306.5088398	91.02605612	91.02687649	52383.1612	73238.0312	157726.9846	46276.49135	201172.859	287403.3966	287755.2853	83886.33909	11286.89	205140.9818	334585.0593	266266.8586	0	241931.161	0	0	358745.5464	85153.85085	254453.1012	0	190299.047	0	472929.7411	403964.6345	403047.4605	2247364.557	328322.2394	449661.1583	489469.7893	597943.7132	117975.3157	546434.9562	505043.843	491341.3038	657504.4425	190401.6946	724992.9792	350106.5959	619908.2075	170450.7944	477831.1002	532248.2794	640608.2369	446136.6827	446842.0807	655769.5886
91.05349827	44.05245336	91.05329854	91.05370891	79521.27936	0	47712.26126	40847.8866	59995.52526	35991.37704	156712.1159	64890.00545	53370.83315	0	0	38040.56862	0	74203.41943	0	0	80059.40763	99509.6372	51328.29316	93542.76831	106730.809	34979.44359	51950.88791	75543.38088	63047.89865	120665.7694	51441.81562	60590.9799	83577.65628	59213.61727	63605.33624	86196.07504	66767.64338	74249.44169	59333.35847	79394.05702	52040.71765	42030.35553	0	61729.82114	42316.62083	87626.79514	65436.20502	54732.35374	80814.86846	37783.24826
91.05348841	247.7550383	91.05329854	91.05362683	29319.5517	27309.3211	0	0	130414.1106	155551.4935	66659.20595	37952.43583	0	297696.8393	48740.42789	128192.1726	0	162155.3633	225176.8525	122133.0358	0	108780.8847	250651.361	180686.9055	154984.7296	153498.2342	0	150624.6037	49819.31544	302680.7547	126939.3774	255376.6619	53215.14208	307308.8555	206944.9469	251997.3684	274722.9275	188777.903	213003.7204	167209.1274	219354.447	189408.5364	0	0	0	261695.1549	104208.8425	285037.4768	0	107550.2593
91.50361676	400.5125646	91.5010972	91.50407375	357660.4106	114403.7288	0	0	0	0	0	0	0	0	200662.6975	0	0	170324.1405	365777.9306	0	239262.5447	0	30406.64047	0	157757.562	0	0	100672.2285	314588.4789	302368.2026	0	0	0	320388.9501	0	0	113232.3863	0	0	0	0	472200.2124	318052.8903	393143.8929	362923.9789	397092.6287	333023.4572	261276.479	335142.1266	0
91.50398891	9.728034607	91.50242009	91.50407375	135593.5758	87411.90073	114975.4585	100282.8744	139472.4891	125472.6902	194758.7903	128931.2143	143437.3993	167525.2304	111899.0589	112983.5048	146333.1849	96043.3714	136658.9227	151367.8077	128787.4428	130828.2874	172363.3486	184999.0319	171227.7373	148934.338	165907.243	155658.4967	126612.478	343993.6927	248260.894	207903.3614	182624.876	194147.597	233887.6739	190422.0971	148611.5595	189076.2144	228402.5461	176420.7233	153419.7841	178646.6999	201516.3657	182865.5686	257938.5969	194861.5513	208920.0798	196864.5655	46540.24163	226814.6081
91.50373242	546.7087483	91.50093184	91.50407375	57974.21165	0	81001.68675	145496.5662	146710.4014	91595.27	58411.69515	1470.297764	0	40039.53365	0	18494.84835	46439.23165	26201.68985	90177.99195	0	94155.7536	50223.78654	80279.36485	103724.4357	0	59169.9629	0	0	79180.8563	240816.4644	115142.9959	0	56001.61	10173.1411	5772.80745	126532.5287	89453.75528	0	121424.8967	130688.4722	50753.01505	72644.45525	8582.72055	0	157990.8127	59333.3266	0	9243.6451	88853.93117	0
91.5238009	291.1896616	91.52069562	91.53004214	7709.8981	0	16743.58465	32291.2781	0	9859.4111	2603.8358	0	13742.49525	769.7320852	1699.6805	0	91202.7965	0	55644.1669	9966.5869	54399.5866	0	45301.44805	69525.13365	68603.5779	12603.7126	11246.53935	0	14075.1431	74932.2743	4960.9818	4619.48055	7311.8841	6525.98895	16656.72385	16402.01475	36235.2879	60251.9495	25062.31795	52507.487	26765.82385	4076.6437	0	0	0	0	12963.8127	12040.09665	4489.4658	0
91.52321813	50.026766	91.52309407	91.52325949	60466.1189	62070.30965	9889.566	20501.45585	23409.62995	14243.69585	53696.6933	0	0	0	4348.45215	17701.7585	0	27419.12415	51894.6848	0	0	53999.0303	52623.5705	0	63599.2973	0	71317.3048	0	41170.7421	118595.7914	104431.9463	0	0	2306.03575	22783.39075	12866.17545	33159.9867	0	0	13563.2333	62414.294	31128.63305	69669.52455	0	0	0	17198.0753	63818.8952	31957.4548	11970.87775
92.00500932	213.0371518	91.99995253	92.01195707	5642.59815	0	741.8065524	72280.5261	44794.3247	0	0	4357.02575	10483.12265	0	6056.9452	20685.4284	49909.4089	0	0	0	4438.2896	27283.68875	10058.60735	23625.1205	0	2127.8357	10865.3074	8520.4826	2246.9127	5331.1692	0	63414.414	0	13239.207	17209.828	17526.53025	20266.39305	58991.61315	8387.119	0	8973.27855	27277.841	0	0	13979.8462	41759.6979	10540.0542	0	0	0
92.02477463	195.716149	92.02129572	92.02763334	0	0	0	0	0	0	0	0	0	0	0	0	0	0	0	0	0	2699.57925	0	1685.216	0	0	6806.3938	0	0	0	0	0	798.8586358	0	1937.551	3771.0334	0	5407.4335	0	11180.1792	3405.1627	6766.2039	0	0	0	0	0	0	0	0
92.50261855	207.3700087	92.49911673	92.50508357	0	10361.04935	6123.3836	0	24196.49835	18438.7828	41512.33895	0	17239.79895	7271.73945	0	37241.8207	30870.37995	0	0	36943.98915	0	15832.6362	30450.51305	14681.20625	0	55035.90095	0	28663.88785	0	0	28946.31488	55761.94658	64540.16385	71429.91565	35852.6212	0	116588.541	0	88385.50655	0	13548.8858	0	80345.40489	69025.45165	82048.11265	106481.7206	16835.0635	0	102690.7258	0
92.98025269	43.5834848	92.98007625	92.98058441	0	0	31631.2114	0	0	0	34776.7893	0	40643.51815	81399.5624	46647.2739	62742.09395	59087.45605	0	20929.3232	30485.6135	45198.19935	314033.3564	0	0	63726.556	35722.3935	91133.8891	18995.6703	28195.2396	77779.0208	0	47321.66675	32866.70035	22402.16125	0	0	0	12709.66175	21225.56375	38772.8165	14660.1628	42813.5995	70781.58985	0	32029.7146	37162.97925	0	0	0	0
93.05391851	274.6867025	93.05100473	93.05838182	21354.65845	11918.7699	33703.93005	31032.8191	128796.0341	0	61632.98887	58522.7151	76752.01495	101736.8557	27324.6263	60072.0747	48498.6009	0	0	83387.16685	0	0	90184.39959	0	67388.4543	88513.7353	0	0	0	0	27455.10475	24494.4007	40073.32749	71906.8334	90596.87653	27530.02885	94071.19348	0	97243.33217	57625.83555	106173.6802	55018.1882	41186.02685	20163.13545	78251.60044	49279.151	58636.24885	94880.39298	100563.7835	36216.41545
93.50368716	283.9512394	93.50210848	93.50552485	0	0	0	5260.15805	13032.2585	0	9581.15595	21127.0716	0	63270.43953	48617.1107	16676.96595	7255.3707	44500.30275	1415.0456	8414.5286	17391.0745	48354.42405	14434.8231	15056.00045	4619.657	30798.5714	26805.1877	18775.82495	62796.8914	1879840.133	0	52803.02835	38308.1995	40134.1177	22978.9281	37497.0042	46986.71854	22259.5341	41083.2707	46810.8962	45835.006	24060.853	40221.4983	40633.3605	21453.53025	32290.96058	5982.05685	3860.4012	26290.06545	160497.377
94.00467889	205.144863	94.00452398	94.00495446	40065.26929	2728.12705	15524.8272	26625.6266	58193.60105	50628.71328	52743.81257	87159.27205	93749.25821	55931.40095	60602.62629	126938.9048	89092.40573	92667.43735	105020.9527	96337.61029	96644.25896	98938.98138	84963.99943	80972.48192	130017.2119	89565.20988	91111.01721	91676.20518	113084.1052	48398.7243	111215.9187	174061.69	184089.7755	167906.9764	130245.7358	112765.8811	120910.2312	104530.2197	41917.41071	57102.31485	76677.78231	70422.9133	51918.3785	64881.54341	96020.13263	117200.753	96952.12174	81165.09741	79757.20706	47049.81182
94.0444685	42.7045525	94.04327932	94.04681159	11325.4837	39642.75005	19481.38225	186432.3833	115109.9329	73931.96665	0	0	0	54920.5087	6862.8375	36253.704	28446.78065	13946.6953	0	0	0	43428.906	29239.7103	0	29791.8678	32631.71085	10383.39925	0	6845.6119	63570.2393	64704.8016	33137.771	13278.77	13436.53005	196491.1459	166780.1998	124435.9579	40476.90055	40637.7248	43605.57925	75306.41215	137973.8615	57280.33795	11357.05295	0	213708.4119	46471.16255	70904.347	212521.1414	48039.4555
94.06435009	264.417383	94.06275216	94.06550986	0	0	3649.7486	0	0	569.4125929	47281.56365	0	31461.9944	0	0	0	17297.8194	47156.8792	3699.2905	16219.681	14870.353	38510.34535	78140.8162	16704.25155	32365.37775	0	20409.292	8067.1545	24810.92435	23489.4144	34435.72725	14378.6134	58237.41159	38151.0117	25556.8794	0	14676.5114	0	29665.2596	78111.75427	42831.797	36994.49115	41516.1524	0	25232.40575	0	0	39754.18455	0	0
94.50318397	8.153870893	94.50301538	94.50336251	185408.8557	229281.6592	193217.8128	193297.7737	212906.2055	181222.2956	180229.2575	192978.6963	231177.6533	198021.4326	261852.1833	227300.2342	209590.087	222479.2432	171895.9412	195480.3581	185712.6127	184660.8495	178136.9723	172425.5955	200880.8437	203006.7181	206814.5159	182930.0459	193253.4446	0	245837.9733	160821.4541	188748.6973	208885.2755	242053.4446	141540.8813	122432.0522	151794.6642	188089.6517	204873.4219	162191.4551	252072.6202	150047.3582	189114.5814	159752.7475	261994.4965	200531.1828	170165.3886	86651.03385	221127.6432
94.50316031	230.5954447	94.50301538	94.50353608	39841.10845	0	352913.7189	326022.1232	317795.8577	127466.919	392068.3946	228436.7347	468541.0708	275327.491	242808.3189	263758.0032	401998.0505	0	440668.9594	386315.9269	0	415610.6538	442934.3832	201325.3858	147701.2156	180050.033	183940.7542	406476.7108	31695.82763	0	560330.9784	0	0	263111.5023	521636.6465	453312.4387	329075.0656	107071.4668	185189.5655	87492.67184	0	168334.9053	601666.1471	789191.2306	206248.7123	655725.6351	589846.5641	549954.1728	238700.3305	0
95.0231711	397.5690136	95.0230674	95.0232424	3622585.013	1869803.866	3867898.283	3660360.587	3877663.422	4125962.149	579100.2401	3889272.262	3919023.832	4170289.44	3823436.964	3871802.24	4041707.003	4166273.62	4161315.045	4205679.316	3874412.668	3819189.853	1812234.262	3921029.09	3914065.017	1947913.173	1800557.814	4079058.998	817066.6104	3684913.581	3711371.985	3741558.971	3793945.419	3920518.338	3798281.106	4063394.793	4094987.768	4037819.102	3712909.542	3929872.627	3975868.783	4077154.324	4206703.464	1567232.474	3988719.415	4166050.317	4087670.379	4158272.91	2010329.21	4161485.704
95.02329808	32.25999757	95.0230674	95.0234174	245013.2164	320053.9665	308386.0529	284841.0215	265912.0117	283929.4647	157222.1771	173096.5485	277176.7519	633622.9666	143652.711	0	93110.25685	323093.7194	197613.6196	280627.5754	289158.2891	178099.8481	143250.8297	137406.3375	115462.3613	182064.5364	319344.8233	357503.7793	159706.2968	0	264587.175	281321.6162	141747.5815	265788.7499	244076.5966	275560.4455	270702.5858	645678.1145	138321.7274	139276.8655	261514.8384	284717.6945	300967.0566	282956.8035	97192.72729	259593.1418	263722.0438	249278.9936	147904.96	132981.9361
95.08485202	165.7556455	95.0817192	95.0883756	15037.3399	863.5005555	0	0	0	0	22153.8393	28474.52955	16768.1391	5509.93685	10228.6294	0	23941.41545	28102.5563	0	12675.46045	7450.5031	0	23479.25465	0	0	6028.59995	7346.56925	17391.47715	565.5245386	28968.84955	23893.0904	8289.07115	38943.8275	17119.6146	0	46591.4226	19504.9006	32987.5867	34392.9594	23405.30119	26891.8182	0	0	37480.2256	18178.5139	25806.9838	18669.692	34345.65666	0	36388.77295
95.52233746	14.44278291	95.52219678	95.52254954	732975.3222	799492.4835	809356.3861	897412.3827	716626.0494	513686.9252	512941.6262	590708.4946	469491.1466	533519.9405	524159.9248	446397.3497	399751.0269	484454.8402	415492.7672	361564.6924	419731.9961	411907.6593	431626.9927	330186.6355	420151.1817	356733.2916	444506.8939	418028.1746	375271.988	3207923.322	385141.7136	296797.3038	289196.8046	279469.3181	396502.2322	573622.068	268540.0253	334711.7601	471306.2532	342538.5392	359056.7337	389803.3265	317903.6242	349744.9086	328665.4053	324126.9816	394263.5155	524516.0675	712638.1357	272705.831
95.52221507	229.859134	95.52219678	95.52237316	0	261252.3719	246119.301	0	77409.48199	346470.7083	2393749.684	1452041.352	506145.1007	2549666.461	2555540.747	1890077.71	644310.3288	2491838.239	1945405.704	0	1518511.795	2552668.918	1205528.876	1427491.534	1438269.991	2310174.53	2377810.571	2372228.547	2240220.595	3331973.485	322475.3624	0	13408.06718	0	1379382.236	2749572.897	1614440.79	2859537.873	1689467.943	734827.9178	2376034.34	1788479.301	0	2839116.228	0	1824846.386	3118034.094	0	0	0
95.96268439	216.4322611	95.95881605	95.96707447	0	18341.6725	17397.22895	0	0	0	0	2831.8891	0	0	3284.7913	2287.90295	0	0	0	525.6232372	0	0	21665.2563	3687.5063	0	54121.83187	0	0	0	0	0	0	0	8954.8215	0	2457.9301	11031.64975	0	0	2180.8418	0	0	0	0	0	7891.84775	0	10757.5818	3257.52525	0
96.00998837	174.0355228	96.00767197	96.01353715	0	0	0	0	0	0	0	0	0	0	0	512.4110655	0	0	0	0	0	0	0	624.9354159	0	0	0	0	0	0	0	0	2587.047	0	0	0	0	0	0	0	0	0	32376.06455	3969.814	0	4278.4096	0	0	140.6484795	0
96.04374585	235.831225	96.04064863	96.04865084	12224.51015	64924.98044	11673.6547	41552.00045	0	39248.3231	0	0	8956.59885	7909.8995	72691.86135	35381.86485	42134.6304	0	23743.3639	28078.23295	0	28089.1986	25567.72245	19960.4597	41686.1319	16592.4393	31050.97695	72751.81697	0	0	0	0	14141.07045	0	23487.80915	16590.34625	34739.85278	16469.70055	10949.87145	0	3445.5344	35679.90705	18741.6508	22541.9922	9045.77655	14787.89005	40097.26955	50115.65115	0	28819.1785
96.51396814	329.9850889	96.51091736	96.51441032	20794.73	14278.28815	77004.0657	11205.33885	78098.58985	44385.6123	134553.4637	36132.3995	98520.90011	17070.59125	88067.6652	100784.1252	123806.0955	98478.58392	127474.603	115495.0077	133475.0414	122397.1559	89388.59548	149563.3989	121413.2954	85748.68124	6540.55035	93178.03413	110152.1119	17655.76175	0	65245.47565	182324.8557	291798.6949	36139.54643	0	149294.6673	117861.2007	132462.424	154436.8753	0	119868.3158	73867.53146	148865.278	92234.39202	0	0	0	43988.96127	114259.0219
96.51414836	9.009714966	96.51396249	96.51441032	165721.92	144918.8936	135518.6798	150437.5911	147814.5323	128548.0979	144805.2661	147765.151	158005.98	143032.6706	149951.0264	144293.1329	130842.1747	144275.9804	155897.9682	159510.2329	130396.9764	145434.4784	123627.8558	145353.2795	153201.5365	125296.0681	140708.311	147146.3066	100470.1191	309950.8701	158668.0726	130536.1341	154165.9054	161551.6204	188188.7843	136566.4433	142362.7835	122106.6678	123137.2705	113204.3576	120429.4445	40546.97363	96674.48065	128489.9857	134377.541	87549.67201	147540.9548	117443.1028	40445.29739	140628.3674
96.51406516	258.3138033	96.51387292	96.51432075	0	0	90263.70932	43203.93195	24697.97521	68702.58452	16380.0523	11918.2736	21442.51225	14986.55335	56208.77824	147096.9477	10339.5715	11392.86895	6786.1478	3413.55585	12140.8274	5538.8826	11014.41485	18751.14965	9525.87925	8509.7108	15026.3558	7611.5356	15644.267	116066.4788	34420.70845	113694.1666	78974.59186	67391.4152	121011.6667	56130.02727	83621.6816	259783.9514	34088.66605	13843.49005	60212.12254	189933.9184	32741.30205	83573.6535	62573.27625	36188.30555	17379.4919	67539.09181	15985.51875	34500.16935
96.92106718	55.49888428	96.92089255	96.92107281	1633779.307	1630578.731	1663826.813	3159069.066	3091427.884	3002628.411	953787.3446	909883.0927	703722.0281	965669.888	925936.5891	944497.2987	802800.2903	1020746.949	1032871.943	815179.2416	750095.5187	874173.864	910446.9898	857637.7752	833115.6653	843355.0774	717398.0354	729267.8524	1031627.305	552805.874	1072588.673	620082.4891	784390.8518	806331.9075	2599955.819	2538489.466	2762937.027	965214.7887	966012.6003	955877.9191	805089.7424	905051.9609	834091.8751	1103120.317	999061.1935	1174604.718	2547235.016	2190217.187	3241127.827	2734787.791
96.95838543	23.95016767	96.95587392	96.9612852	169055.5836	104651.6897	137049.3561	134798.5211	142606.1392	163603.6117	223392.5905	136645.1452	94221.33776	141873.982	127382.8839	199445.6074	179167.7755	134487.0357	162503.3738	210074.6846	136908.2015	142844.0072	150250.7097	137838.6575	102034.7673	74358.3409	106091.661	193683.8837	166568.0035	353792.2713	173055.0989	154507.806	158013.3058	99987.43402	137635.2439	192946.6993	65159.61248	159657.7147	98716.11649	142834.8075	151723.6009	111005.9979	139890.0258	131475.3323	135029.8977	119428.5578	153631.3154	122130.1992	83084.0155	111937.6889
96.95828324	195.4306182	96.95533283	96.96200677	115336.3487	169324.999	142036.6489	101140.2038	121427.7013	102829.9156	176161.6357	185081.551	169336.211	187623.2161	197368.7993	256067.6755	271133.8795	243736.4916	279971.3293	224723.3897	273879.0065	293522.6247	333263.332	272463.5331	228982.7805	269944.7876	263225.2071	258510.6821	256141.3691	381891.4276	370867.4099	498635.4567	272769.9256	500854.451	216633.4471	465115.2366	146338.6693	482497.2436	375196.642	92452.42609	239534.3011	602120.9243	342717.6554	300161.4831	193065.9048	206271.0406	177731.9021	388671.5937	123998.6408	205584.6185
96.97076527	171.4604267	96.96678694	96.97120678	0	0	11619.1273	729.2236904	0	0	0	3949.762	0	38658.1059	4400.26135	0	42335.62585	689.0427746	0	0	0	0	2337.94165	0	0	0	7286.07885	13697.8193	0	0	0	40056.24771	10592.58965	5928.82055	0	0	7991.8928	28056.2008	39238.46565	0	9104.0082	19515.0814	0	0	12559.1011	6188.8703	20318.63065	21998.7129	15827.34305	0
97.02763812	202.765798	97.0264352	97.02968558	19269.54295	185833.8256	0	3076.0827	0	0	0	42255.99761	0	22474.7033	21769.80535	0	0	0	0	0	58915.29061	0	2507.54315	0	55126.15827	3303.01915	0	0	4726.9593	0	75281.1887	0	25258.01425	16406.9716	38748.6514	0	0	4426.7469	13480.2308	34435.09895	39296.43675	55689.34745	18614.5519	5950.4484	11932.6382	18950.54985	4328.2376	11501.40855	0	7717.44715
97.03890859	154.3296546	97.03871459	97.03907578	3726.5013	0	0	0	0	0	20697.65235	9493.0577	0	5512.17205	0	7222.21115	31272.34746	38901.19909	67782.07131	9175.98965	7894.87055	20166.52424	0	28365.5103	51665.62605	0	29698.998	0	31259.84495	1401.568877	18634.5217	0	28578.4311	643.4542232	23944.73245	9444.31735	55326.53825	34088.75976	47405.70947	65494.38036	139586.3426	126002.5524	201384.5373	84564.72759	49665.11052	51823.65836	2542.0452	48702.51854	3201.6917	26254.95597
97.06406157	160.4037788	97.06174477	97.0666228	0	26454.7639	0	0	58737.59185	18108.78825	11382.1153	31781.63985	0	10680.6954	5726.8743	49112.34175	11026.54945	19002.0344	21552.80075	0	19064.6314	10888.9356	465.4631077	0	15374.5991	11568.9923	24721.24475	0	24848.4383	16486.52015	0	36390.85215	63046.22992	0	0	10509.1361	10473.67055	0	2938.159	0	13789.46915	40644.3247	11745.5164	13165.3057	0	1081.8524	28926.73835	0	24193.1896	25393.42615
97.51357003	420.3242661	97.51343122	97.51379507	190252.0615	249685.6965	198511.1757	342074.976	353889.5037	417035.2862	304436.2249	389576.1556	155176.95	136544.9637	107850.1057	65008.30778	64901.56768	78619.9408	85960.7625	223612.2623	165639.3292	333513.2626	165976.1592	114752.455	88534.68394	92723.59623	96876.55453	47987.20087	144792.1106	0	0	108354.0301	269117.7407	114172.3873	642216.5124	0	2419235.049	529064.463	597337.4234	582289.6423	476981.202	1002268.542	1671603.965	1626048.434	1393853.69	746650.4089	804247.6004	1009362.473	858094.9274	958060.0758
97.51375394	10.32809631	97.51361314	97.51379507	1233871.898	1218851.942	1134912.84	1221450.217	1170072.313	1128009.025	1155095.579	1162384.251	1186329.271	1207780.111	1298952.617	1142081.721	1109628.567	1166859.19	1067805.839	1152044.767	1174490.07	1268830.393	1070604.107	1190667.52	1163454.276	1237474.357	1322120.669	1207671.406	1196913.355	3797292.148	1663962.057	1342425.545	1521361.677	1714852.882	1548095.81	1285689.131	1168919.738	1218886.364	1332389.829	1241744.185	1208268.094	1204008.349	1252444.49	1346801.314	1254420.642	1384028.313	1361409.016	1333162.934	232224.2455	1096709.264
97.95299006	333.7682182	97.95060184	97.95600544	0	0	177959.0278	347005.3239	0	0	0	0	0	0	0	0	0	0	0	0	0	0	0	0	0	0	0	0	0	0	0	0	0	4351.1021	0	7123.572635	0	0	0	0	0	21346.62715	0	0	0	0	0	0	0	0
97.99056549	286.6735369	97.99035705	97.99072357	0	8428283.176	910661.3125	0	856659.2138	8128000.151	785941.3499	1560699.197	1008794.477	898340.7609	1708592.951	1162977.584	1447264.556	1587159.275	0	873958.3068	1511724.358	836661.2	1629547.843	2408289.424	759483.2845	1198374.337	497697.0324	1484632.665	1091433.969	0	1207185.859	1833382.377	1526755.638	2311330.839	0	567913.1279	0	1000186.394	0	2421957.865	2051890.501	2372593.469	2407508.155	0	2186435.453	2530730.906	1094108.921	15961756.44	0	2112829.554
97.99054936	212.7074234	97.99054031	97.99072357	18673114.86	6662493.183	10044365.55	20251679.74	6626690.046	7066557.821	3655120.792	14880508.34	12799747.2	19240046.57	4353056.895	2350535.527	18909736.87	19894070.57	6857953.431	19189490.58	4000992.859	4429894.728	19195364.07	19625847.12	11775952.16	3954414.419	11145519.55	2509481.254	11210040.67	0	25663477.94	22747622.41	21729401.26	12963652.98	15661945.21	567913.1279	22651209.95	0	8484750.558	5467434.08	27613747.37	24944493.94	25885419.5	9537620.831	5722947.48	24317205.16	0	7053146.339	0	19721272.81
98.01292277	10.80773313	98.01290186	98.01308519	1676126.45	1669166.67	1408570.716	1466303.658	1584619.417	1575914.423	1561701.39	1756391.096	1676824.335	1522414.133	1525937.667	1471066.766	1423933.865	1644377.009	1484757.323	1678014.484	1496536.166	1614924.558	1695368.306	1407099.152	1405947.193	1856604.028	1740874.879	1575812.1	1489362.008	4232569.745	2192057.874	2410985.358	2122312.295	2516409.621	2058277.306	1933766.271	1844688.439	1770919.727	2048324.256	1814829.989	1576006.202	1673556.797	1986055.126	1971614.081	1754711.134	1995424.499	1790006.408	2053955.924	602282.7819	2130730.377
98.01284575	316.9720674	98.01271854	98.01308519	1865620.347	934820.3416	3509892.583	2134092.036	1797572.702	4044809.813	1862536.361	1250783.781	1810949.596	2523408.725	4166723.908	1371903.874	1526593.636	2782895.58	1892418.97	0	2122545.695	3114396.956	2598234.37	2058020.51	2804960.59	2495807.892	1343237.864	2902860.563	1781711.831	8073806.348	6450369.296	6223794.616	6377537.267	4894848.581	1708252.81	5753948.704	1304062.155	2163196.492	4349974.772	4166365.955	1688261.351	1453665.494	1932564.846	2065230.996	1679115.824	1865198.658	874491.735	1349575.105	4660935.837	0
98.14570783	303.0357754	98.14502769	98.14640579	0	0	0	0	0	0	10189.9837	4214.26255	0	0	0	0	7043.06875	6347.51935	0	0	0	0	0	0	0	0	0	22700.9757	14871.2503	0	0	0	0	0	0	0	0	0	3578.8331	0	0	0	0	0	0	0	0	0	1382.2324	0
98.27240175	164.3696537	98.2680342	98.27373965	0	0	0	0	0	0	0	0	0	0	0	0	0	0	0	5488.57425	4994.18895	0	0	0	0	0	0	0	0	0	0	0	0	0	0	0	0	0	0	485.5785647	0	0	0	0	0	0	496.5598849	2279.5179	0	352.9458172
98.32420111	522.7993005	98.32013795	98.32778253	0	0	0	0	0	89036.54122	0	0	0	68349.7125	0	0	0	0	0	0	0	0	0	0	10883.0223	0	0	0	0	0	0	0	0	0	0	0	0	0	0	0	0	0	0	0	0	0	0	0	0	0
98.51121588	397.4245666	98.51104742	98.51141687	4457497.742	0	4589409.944	4524177.688	4407430.087	3977346.793	10195691.35	3945870.625	4099747.16	2431401.926	2155391.961	0	0	0	2359100.434	6007143.727	2033115.816	5538906.873	0	0	5679280.138	5895304.656	0	6099326.407	5733465.117	36027875.89	54599439.96	5010992.237	3389482.485	55511944.83	15050567.62	56273536.34	15764103.91	12975654.46	16376488.25	14573439.62	13966616.58	22183289.5	46526634.54	40515517.49	30652010.71	17155295.09	20944808.35	22933632.11	24140111.89	20549843.22
98.51123792	145.0698931	98.51123214	98.51132451	19082577.74	0	11761787.78	15412151.01	15092424.26	14991248.99	1811161.3	0	20094746.16	20041341.54	12966209.15	13089211.46	0	18913566.63	19964694.04	2036948.422	3733652.048	17271328	0	4289307.943	2757028.931	16344414.57	3056386.098	3192863.958	20100328.22	49589508.88	21881980.78	0	22247303.55	25203630.2	22158837.42	15067228.89	7567681.941	4391130.285	0	15354794.92	0	13399580.8	22838104.67	20124431.42	7574526.616	4264598.07	24768800.81	14258352.58	12935017.39	16267670.45
98.51138661	10.42622993	98.51123214	98.51141687	25151467.64	23980637.64	22917450.44	23134121.56	23182568.58	22755906.88	23255391.54	24624483.53	23435325.72	23979620.27	24945181.94	23448230.29	23593614.96	24055173.32	22395163.97	22662770.95	23118140.53	24397430.97	22310025.15	23791778.81	23685325.93	24101550.65	26399488.34	22939877.8	23664791.52	71544383.26	30789918.63	26047497.3	28446464.65	28501797.39	29378874.73	25349009.86	24096004.35	23366047.26	25717006.6	23177977.23	24227955.87	23458063.22	25619479.53	26564109.13	25052064.62	26531997.44	27161459.92	24820315.52	4945981.323	22730644.08
98.85549721	141.4886049	98.8535819	98.8576677	0	0	0	1608.47555	0	0	0	0	0	0	0	0	0	0	0	0	0	3551.9082	0	0	0	4409.6883	0	0	0	0	0	0	0	0	0	0	0	5269.4816	0	1827.01805	0	0	0	2948.6526	0	0	0	0	0	0
98.87160051	263.5097851	98.86946134	98.87401797	0	0	0	0	0	0	7563.011	0	0	0	0	0	0	0	0	0	0	0	0	0	3202.685	0	0	0	0	0	0	0	0	0	0	0	0	0	0	0	0	0	0	0	0	0	0	0	0	0
98.91810804	55.43810361	98.91795346	98.91813932	749040.5569	712469.5491	707799.2107	1512894.492	1450035.283	1445608.301	330424.3529	319896.0103	307136.5835	391732.7516	387950.7572	474426.9053	384603.3997	437583.4295	415349.6603	305602.7428	351758.6653	364901.964	402970.5414	369354.3356	337513.1792	362691.7738	279996.3444	322303.5323	417714.7566	256950.8933	445526.7114	294800.1603	341289.3552	345965.3593	1286602.783	1262281.379	1316377.809	414346.3464	411071.7017	409466.2777	362763.0027	375813.6116	385955.3295	516632.2063	461584.3272	497494.7269	1235521.332	1004077.004	1419800.085	1240739.104
98.93679299	311.9862961	98.93356822	98.94119137	0	0	0	0	0	1047.470829	0	0	0	5562.49855	0	0	0	1021.930972	0	0	0	0	2452.728	0	0	0	0	0	0	0	0	0	0	0	2737.1422	5447.98915	2884.9036	9493.722	0	0	0	0	0	0	0	0	0	0	0	0
98.9599929	375.0656314	98.95718323	98.96201885	0	76124.52695	71420.50494	0	0	0	256390.3779	0	0	285479.2052	0	0	0	0	0	0	0	142499.4016	106645.766	0	0	270751.5649	84974.63098	0	0	456088.2163	207941.1794	0	0	239130.6377	188237.4179	171853.986	135532.4183	131027.6502	176263.9666	253764.3413	247043.4947	0	401090.0923	264945.1122	40318.6085	62052.00478	171050.6504	157892.1419	219417.366	339040.8942
98.96037839	12.61766565	98.95802017	98.9609029	76552.29852	173371.4553	111812.7204	93088.06995	108787.5201	165944.8932	90747.31103	151853.5684	75873.35713	108650.2974	121947.8141	118783.8874	105350.2826	93813.73657	94661.28209	94246.41257	113539.4414	111120.8859	121964.652	109219.5354	85809.8744	155544.6813	143974.0078	134271.1053	96816.85104	388425.8046	153829.2343	111605.4595	137962.2106	182891.3466	154827.2924	147148.0246	109123.0952	135030.7433	152460.3499	143854.5594	190248.9523	189482.2319	142791.6784	110268.5359	135103.3246	131338.229	159690.9827	156193.4751	73921.93742	130493.6323
98.98328717	408.6059074	98.98322534	98.98359745	727877.3004	749059.4395	604379.6529	800696.3305	754091.3363	625640.8265	543553.4597	413897.4351	574842.4713	873377.5124	874252.2903	901283.3617	578773.3493	771963.9148	840131.0589	650841.5732	373748.7662	604685.1363	458347.5824	522590.9889	796710.5927	509708.8328	562233.6201	562659.177	1306475.885	863257.5874	1109294.505	718744.7501	790000.359	825806.8677	581285.769	673522.2652	888053.4095	892551.9932	911302.9597	1073144.587	312553.7717	395008.3424	635516.452	604965.6244	484160.8777	499235.8167	759460.6003	677539.4492	955675.2104	1045885.715
98.99400855	29.68389272	98.99327291	98.99531995	167889.6017	224612.6449	141394.9184	135481.0307	72220.10411	52550.29575	81603.78454	95671.1735	83557.17497	88206.55031	74737.33991	88654.7414	82411.47763	73758.28377	0	88028.39742	68808.87655	75891.14741	82483.56414	62234.42316	68443.31407	82758.42808	88173.59731	79675.30481	60718.89907	399517.4174	105016.4093	116628.6212	89351.8697	72400.40637	196240.3918	136883.2187	85923.24317	74146.72826	20627.15624	72886.05937	102464.5736	94902.68475	69775.99963	92807.55522	80903.34369	93184.05546	67041.77658	65587.94731	82564.36211	86887.40377
99.01291361	392.6254908	99.01132515	99.01300035	439931.9375	0	0	0	617233.7983	355080.6661	0	0	0	0	0	0	338692.6431	0	0	0	492272.7997	364153.3874	0	0	0	0	533395.612	191257.9225	0	0	0	0	1282486.334	3183300.833	898891.8757	0	3575209.354	775723.3266	883262.069	877331.2781	0	0	3141092.298	2910058.102	2028975.776	1086135.518	1379711.56	1737344.304	1548206.257	3985557.634
99.01300197	10.04394192	99.01281422	99.01318649	2300588.852	2186961.901	1928144.115	2000403.207	1974013.831	2062471.9	2066255.254	2196598.44	2035595.901	2096898.181	2179489.807	1981740.117	2136895.946	2117202.552	2086376.302	1931891.882	2094267.715	2238117.602	2014355.261	2095890.001	2079904.118	2189942.758	2312305.77	2153833.013	2059693.555	6371048.533	2874249.095	2389784.153	2586829.835	2898670.115	2657947.971	2316473.678	2061154.461	2071020.074	2262199.277	2018912.869	2178480.32	2049355.287	2330351.767	2501365.464	2291535.443	2359950.082	2477457.524	2342711.703	412948.5821	1965578.222
99.06098468	384.5307618	99.05843483	99.0629036	0	0	6000.3182	0	0	0	0	0	0	0	0	0	0	0	0	0	0	0	0	0	5790.8861	0	0	0	0	0	0	0	0	0	0	0	0	0	0	0	0	0	24172.5794	0	0	6092.7242	0	0	0	0
99.11652246	392.8964115	99.11396713	99.11853627	0	0	0	0	0	0	0	0	0	0	0	0	0	0	0	0	0	21921.3698	0	0	0	0	4919.7004	0	0	0	0	0	0	209171.7331	9313.6577	0	0	0	0	0	0	0	0	0	0	0	0	0	0	0
99.15370655	427.0221343	99.15088467	99.15667061	7337.3184	0	6314.9043	0	0	0	0	6261.74335	0	0	0	0	0	0	0	0	0	0	0	0	21164.4684	0	0	0	8711.04565	0	0	0	0	0	0	0	0	0	0	0	0	0	60150.67415	0	26689.0214	0	0	6601.8277	0	0
99.20098069	312.9433961	99.19846559	99.20275889	0	0	0	0	0	0	9995.268	0	0	0	0	0	0	0	0	10220.5849	0	27407.8679	7070.9676	32324.3153	0	0	0	0	0	6100.115	0	0	0	0	0	0	0	14503.3117	0	0	8167.273	0	0	0	0	6414.00865	0	0	0	11253.76475
99.25061661	363.9237054	99.24766901	99.2529926	0	0	0	0	0	0	0	0	0	0	0	0	0	0	0	0	0	0	0	0	0	0	0	0	0	0	0	0	0	0	0	0	0	0	0	0	0	0	0	0	0	0	0	0	0	0
99.27324771	275.8123845	99.27018356	99.27662955	0	0	0	0	0	0	0	0	0	0	0	0	0	0	0	0	0	0	0	0	0	0	0	0	0	0	0	0	0	0	0	0	0	0	0	0	9034.5875	0	13278.4774	0	0	0	0	0	0	0
99.51141994	403.0757581	99.51129742	99.51148496	0	0	892522.8753	0	0	0	5562714.213	6109687.692	0	0	0	1092919.115	473025.9568	0	2067732.91	7169664.353	319996.5054	34616.024	5280889.081	514772.2325	550652.3958	338194.8496	431161.8019	1283740.144	2446797.628	286589.6882	0	11959131.41	2434625.521	1533691.422	3339371.781	1945045.84	1770016.272	12512028.19	3692885.359	3124167.479	3232226.842	4560435.075	7182374.458	6329688.915	4918592.162	3717901.695	4123892.051	5073738.536	2680908.877	5254462.176
99.51152737	10.21319954	99.51148496	99.51167251	3299605.376	3160605.977	2992895.824	2991640.999	3023713.695	2923618.851	3128730.979	3161220	3068395.164	2963124.179	3075722.47	3215656.734	2924769.499	2962366.28	2874577.412	2931809.892	2961741.132	3167714.834	2969688.376	2884714.336	3087419.791	3299550.981	3334499.373	3003392.388	3114421.394	8568235.931	4285844.182	3791622.103	3766641.963	4568728.543	3759767.411	3696714.365	3509786.098	3318569.96	3766566.251	3451979.842	3077025.911	3370986.68	5959050.919	4018102.333	3197476.592	3557719.925	3678979.576	3650332.555	720050.7562	3294185.634
99.53038199	329.8370221	99.53024194	99.53042953	229469.9955	254869.2285	0	0	155668.638	0	0	0	0	173881.2951	824948.567	240492.2262	544640.3446	0	144060.1076	538523.0545	304597.5552	0	318556.1895	0	0	0	376795.5557	448853.0247	514494.3009	1914299.169	522281.5439	1187769.808	1189154.004	1158747.292	1308955.158	383552.8011	1229399.409	468161.221	549601.1628	579524.1025	961575.2349	565215.8293	170198.7003	0	1092713.144	420900.6495	192099.9479	867120.157	1095277.983	568960.0034
99.53038263	133.2055553	99.53024194	99.53061713	0	0	171841.9933	0	0	241243.7404	194193.918	187765.3262	155778.1834	0	208857.5129	161212.9555	209119.0605	0	241906.1115	198705.1189	220748.8953	221139.1174	187295.0188	216888.2007	199609.9982	0	237304.8559	81699.23758	196974.9929	551627.2468	0	322400.5268	235034.4755	0	0	0	0	116223.9728	347715.0369	85524.96265	407752.7395	246144.8316	390525.7674	430437.6631	213560.9993	0	346278.3114	367735.6488	559443.3416	430809.2842
99.53045559	23.361099	99.53042953	99.53061713	655448.3825	776177.1663	752973.0191	1355064.238	1110606.439	1070696.283	407780.508	336806.4025	357540.075	340821.7859	451246.8888	405634.7543	331168.5879	370771.8677	344112.8247	324882.3464	299411.8848	323767.9337	284185.8259	279493.1127	338275.9589	366252.7389	359275.2285	334823.5361	323159.9514	3532794.733	323135.8791	265281.8115	293865.0087	247586.9046	1066764.46	779922.8622	846757.901	398605.7468	382527.8337	391281.7444	326602.9428	218294.9295	335380.7803	341577.2717	278332.0592	295660.3944	828393.3379	489078.9838	927539.3191	709089.867
99.60829893	84.52106821	99.60583962	99.61076955	0	6126.2516	3991.6708	0	3848.0328	0	0	0	0	0	10772.0064	0	0	3370.53835	0	0	0	0	0	0	0	0	0	0	0	0	0	0	0	0	0	0	0	0	0	0	0	0	0	0	0	0	0	0	0	0
99.63880917	531.574808	99.63669503	99.64036154	0	0	0	0	0	0	0	0	0	0	0	0	0	0	1713.409475	0	0	0	0	0	0	5924.2241	0	0	0	0	0	7183.0459	0	0	0	0	0	0	0	0	0	37446.89275	0	0	0	0	0	0	0	0
99.69619868	415.7309931	99.69383966	99.69807113	0	7908.7	0	0	0	0	0	0	0	0	4936.09095	0	0	0	0	0	0	0	0	0	0	0	0	0	0	0	0	0	0	0	0	12896.1594	17716.30975	0	0	0	0	0	0	0	0	0	0	0	0	0
99.74047466	302.861925	99.73796123	99.74218838	0	0	0	0	0	0	0	0	0	0	0	0	0	0	0	0	0	0	0	0	0	0	0	0	0	0	2712.4662	0	0	8564.714	0	0	7734.4546	0	0	0	0	0	0	0	0	29347.9852	0	4715.51025	0	0
99.9640175	420.4847698	99.96010099	99.96689671	0	0	0	0	0	0	21618.6559	18799.4442	0	0	0	0	0	0	0	0	0	0	0	0	0	10135.3874	0	0	0	0	0	21835.3124	0	0	0	0	0	0	0	0	0	0	0	0	0	0	0	0	0	6370.219506
99.99520206	44.50305088	99.99286649	99.99711711	0	0	0	6943.2062	0	0	0	0	0	0	0	0	0	0	0	0	0	0	0	0	0	0	0	0	0	35323.74175	0	0	0	0	0	0	16584.0288	0	0	0	0	0	0	0	0	0	0	8619.66805	0	0
100.010547	13.28203159	100.0103423	100.0117594	0	0	0	0	182866.4814	179414.5566	0	0	0	0	0	0	0	0	132734.4004	0	0	0	0	137776.8679	0	0	0	0	179375.3322	0	0	0	0	0	0	167951.964	0	0	0	0	0	0	0	0	0	0	0	252725.4268	0	0
100.0130935	396.3636576	100.0127987	100.0132711	81747.71437	175872.1634	4321.093735	5075.41001	0	231195.8014	0	258270.9408	0	0	0	0	0	0	0	0	0	228230.6415	0	0	270704.6338	165411.1126	0	0	0	0	0	0	400550.621	249803.1082	292195.8096	0	0	0	0	0	0	0	523284.3042	384004.5741	378301.8436	407500.6914	308104.1479	348578.9159	246492.5448	0
100.0131983	10.60223202	100.0129877	100.0133656	156076.0356	122091.8526	142972.1259	124942.5136	196898.8235	220684.1647	160007.1513	167426.6948	165671.9297	134892.8264	116394.4839	155360.1524	136088.1824	145643.7133	179169.0891	130994.9459	138585.12	137162.99	157478.269	206590.9272	162882.1729	162464.4784	181171.2303	189546.7646	225397.1944	491525.6193	253338.8208	199663.6505	189660.3086	253662.2639	214721.3924	247660.5808	162273.5999	167281.762	205360.9635	187793.7402	172106.1906	250600.6694	217751.4629	196036.5361	159700.2007	210473.3193	200462.534	270041.2439	83916.51421	209688.6916
100.0280639	308.1301824	100.0279174	100.0299965	177097.4813	125106.2523	0	0	50635.60708	4024.717686	4171.588386	157787.5618	139310.4646	141582.3195	37866.01863	0	137819.1301	78429.87776	95880.22766	133226.3551	135604.5988	98285.77005	22269.41464	122931.3168	151425.2743	0	20256.93816	0	124936.999	713368.7883	175575.2268	0	165948.6797	163176.6942	186787.5017	181020.8379	97364.31167	172800.8333	167013.7648	184997.4368	11331.10527	298546.9591	129748.649	185860.4442	207187.2974	192422.8019	154433.2492	0	167610.0792	184418.9754
100.0392868	393.8155628	100.0362341	100.0505073	102874.5069	81983.20485	134953.8955	98251.6793	126274.2585	212669.6694	76868.45085	253850.7621	141441.2828	132424.9874	59838.4639	129577.9275	280959.2073	161696.3778	199822.5637	347066.0489	164368.5958	121062.7768	64679.1529	185198.2213	192052.2099	180376.1813	142849.5752	155043.8905	173719.0501	0	136656.7114	181171.8763	190561.8791	5408.5437	173234.0326	116337.7925	151850.467	159374.299	23137.0109	179829.2369	173370.7398	169426.639	67306.96655	0	145107.9004	213187.8561	80177.8418	153348.763	113244.4173	100570.3895
100.0748725	365.2405354	100.074618	100.0749963	0	0	4364918.519	0	2297426.586	0	0	0	0	0	0	0	0	0	0	0	0	0	0	1894156.332	0	0	0	1369844.081	0	8344370.321	0	0	1645547.469	757815.9357	0	675052.8845	0	0	2943572.296	0	0	0	7537414.025	0	0	5021986.54	4195071.524	3734294.312	3466012.486	0
100.0749707	46.85318561	100.0748071	100.0751854	1569539.998	1194356.364	1477571.741	3602596.939	3595343.025	2345081.04	1496175.698	1347004.249	1300543.958	1078432.422	1141130.017	1174854.15	771215.2246	1002185.403	943216.7921	807440.3769	797188.7098	749242.7187	757419.5166	849896.7601	827362.5937	811609.638	725578.9293	673342.9783	901106.8518	2971502.02	830835.8535	815770.899	929079.2228	890812.183	818281.4565	1059022.622	1103395.366	3592173.921	4642803.22	4489918.587	8408799.04	8837329.045	7329515.005	4314878.132	4432968.269	5511890.811	2214410.077	1641013.139	1910766.847	1467723.197
100.1113183	562.5906926	100.1112261	100.1113207	1292626.339	1570214.33	1479689.556	2349963.627	1589289.387	1272094.357	1503216.318	1567602.565	1948074.956	1313562.587	1501431.673	1258394.358	1940577.414	704500.9707	1256068.89	786472.6551	2441894.474	1995590.83	1180190.685	1411175.071	1087196.182	1615386.697	1918217.273	0	1353341.728	3946191.223	3099482.441	1580553.094	1565720.599	2033365.699	2170443.467	3370871.662	1469670.561	1383478.072	0	1618422.23	1285905.147	1042209.985	651463.6852	1640979.789	2659119.496	0	1556910.657	2344614.561	1518294.047	3486850.463
100.2172365	241.8050639	100.2151057	100.2195599	0	0	0	0	0	0	0	0	0	0	0	0	0	8422.9044	0	0	0	0	10078.57175	0	0	0	0	0	0	8711.36	0	0	0	0	0	0	0	0	0	0	0	0	0	0	0	0	0	0	0	0
100.2276497	463.3160318	100.2264788	100.2286605	0	0	0	0	0	0	0	0	5394.07695	10835.70935	0	0	0	0	0	0	0	0	47840.4922	0	0	0	0	13982.57355	0	0	0	0	0	0	0	173312.6749	0	0	0	0	0	0	0	0	0	0	0	0	0	0
100.2475138	535.8089144	100.2448694	100.2499894	0	6390.0415	0	0	0	0	0	0	0	0	0	0	0	0	0	0	0	0	0	10880.87325	0	0	0	7134.97245	0	0	0	0	0	0	0	0	0	0	0	0	0	0	0	0	0	0	0	0	0	0
100.3317552	219.0003762	100.3292088	100.3349998	0	7231.1703	0	3187.65165	0	0	0	0	3547.0442	0	0	0	0	0	0	0	0	0	0	0	0	0	0	0	0	0	0	0	2886.9516	0	0	0	0	0	0	0	0	0	0	0	0	0	0	0	0	3054.8442
100.5091265	398.5891174	100.5089623	100.509343	0	0	391848.4812	0	0	506740.2246	0	2087216.24	0	676967.6528	511577.5748	0	0	0	0	2511628.529	616736.0487	0	0	0	741664.4079	0	715975.6081	523812.4404	0	0	689758.2867	0	0	692207.5999	919709.2389	600684.3226	456050.0774	970005.4048	1102134.933	1144160.947	986664.6465	938480.1665	1957138.265	2257615.104	1868540.221	1544848.642	4487189.773	1459264.646	1573521.707	4550653.305
100.5091622	144.1423421	100.5091527	100.5092479	1303457.678	137098.7412	0	1205083.161	765988.6008	1107533.687	120122.8443	868835.5438	170756.4848	229985.0602	163862.2626	0	0	234529.9861	136960.1084	0	1260736.404	216576.7969	0	1480180.623	208128.8146	1177446.669	0	1031227.801	1197386.007	1783866.462	1497978.573	655620.3127	0	0	809343.6778	1338886.31	612165.3969	1076156.971	1073365.976	1277931.66	1427679.153	1962432.099	278854.915	1234790.394	344334.2885	0	969909.593	1027517.899	838608.8396	718550.6809
100.5092153	15.22885502	100.5091527	100.509343	1080321.693	1081647.004	1090235.512	1058659.367	1079927.791	1060805.783	1054696.879	1096782.96	1102442.496	1088374.772	1045152.921	1003994.999	1052062.823	1075421.647	929090.3166	975718.8352	1035119.235	1058660.912	1129635.331	1039723.967	1030442.422	1204988.503	1223449.544	1104442.932	1037552.098	2837726.477	1507273.197	1493798.671	1359502.478	1364635.643	1355245.325	1261636.151	1236020.073	1179597.621	1289034.856	1249461.87	1161458.48	1218467.308	1288052.447	1429029.978	1227625.045	1227953.272	1387200.75	1277218.529	284296.7073	1189010.617
100.91624	59.01285347	100.9160639	100.9162554	45595.38155	66476.02235	39969.92465	80428.19836	62462.46815	79717.87433	47134.99375	31489.49465	89829.8255	50063.0201	0	12720.71045	54861.87845	178767.3436	49863.2108	156517.7138	0	25928.0336	82446.66325	0	25030.8005	0	37273.53115	0	14845.51485	0	0	0	41770.72945	0	70316.39515	68269.45276	66249.35021	35584.54	0	49032.0606	0	0	0	16980.7763	0	18975.3649	60208.92908	63186.82948	72303.12237	62043.05791
100.9289095	334.0557406	100.9263114	100.9318668	0	0	0	0	0	0	0	0	0	0	0	0	0	0	0	0	0	0	0	0	0	0	2971.89685	0	0	0	0	0	0	0	0	24006.66965	0	898.4868	0	0	5572.2236	0	0	0	0	0	0	0	0	0
100.9553886	199.0714963	100.950931	100.9561051	55679.6893	4233.13775	9942.8293	47954.52488	4488.00275	0	7557.96175	6355.1485	8127.91395	11397.2642	4298.00665	11857.3245	8111.03425	13032.322	10061.2542	4609.46735	15789.2875	4806.73875	22244.3093	38326.41648	36487.72518	28071.50556	27192.70477	51129.16945	24003.58635	0	42119.33347	234221.4273	162549.7347	102136.0734	22381.04755	132873.5795	209732.1444	228479.3981	89720.42241	82886.86312	115482.2513	0	84304.01088	120812.507	109495.2906	78508.8992	33514.29845	21696.54115	14320.06485	13653.949
101.0589304	206.6932553	101.0583278	101.0592874	394389.3462	355183.6203	536304.3418	406131.6344	494026.3254	122004.9082	133723.872	134516.2571	178720.4165	218802.4903	192918.2875	156626.263	178546.2118	203376.5757	150070.2298	162401.4287	141697.8255	96595.63412	126633.8809	123645.4504	142396.5364	125395.295	115802.0942	131024.9521	166194.5408	3021774.89	1094576.625	435554.1878	298715.7047	697344.6377	478059.1467	662836.1922	162239.6242	100763.1401	43271.52182	415634.0366	205221.6456	374483.5321	334131.9498	485661.8671	641527.2889	352016.3134	176647.7677	192955.1409	192859.8651	553341.3072
101.0589576	63.40708508	101.0588076	101.0592874	85293.44253	50732.62598	32341.88585	78342.23358	59695.28791	114170.5872	50818.9329	78553.34941	74439.60275	56177.06273	20120.80672	94068.7991	68351.51693	56939.13319	65480.16606	32857.47666	96804.89596	133955.4694	60397.68746	59321.71474	71846.2795	45817.54802	59457.98062	62208.07501	55939.1765	121409.5823	75662.72253	17213.93402	0	54823.64475	56897.50926	59262.35212	76688.78845	41599.25072	55425.94313	71358.89873	66616.36301	17806.05992	93119.9343	36136.85062	68257.77455	60298.92089	69191.47433	81217.90265	66633.9737	72308.5076
101.0712328	56.449794	101.0681171	101.0720524	0	0	0	0	0	0	6697.6322	0	0	1427.844089	73282.79805	7537.84965	0	0	0	5101.2267	49524.8943	0	0	0	0	0	0	0	0	0	0	69471.1246	0	0	0	0	3278.7243	15854.81665	0	35247.96298	25417.29009	50447.2091	0	14768.35768	0	11196.2757	0	0	0	0
101.0783946	314.737591	101.0766599	101.0827077	212895.4309	12312.9639	25026.92555	276954.7014	0	302268.5185	0	0	0	155810.9986	4292.55015	23132.32475	0	185911.0065	134721.6634	83056.52219	1734.07465	138597.7852	162123.5047	0	169681.8782	4869.47295	0	116102.3478	0	128669.3006	157482.3337	109064.9255	36866.16855	99816.3866	98167.03727	131671.2887	155338.0582	0	147106.8192	255306.0167	0	0	106307.2627	130784.6256	221973.0183	17706.17394	0	116482.6975	21216.1992	139660.3245
101.1146653	563.1853023	101.1145876	101.1147797	0	208718.0765	72799.22136	0	82015.30425	144101.0204	206932.6147	221204.3788	57936.38801	201818.2817	0	0	0	0	106738.6137	33274.80937	0	46725.26575	54270.69933	0	0	0	0	114389.1477	0	103717.1261	0	180542.5529	277818.5902	63597.9404	234650.8444	168092.0943	0	0	142822.2768	255870.936	199523.5703	187533.2641	124162.849	117172.7754	206539.6098	32935.0898	176358.6548	0	203141.837	34829.77494
101.507921	400.0523334	101.5076966	101.5081796	0	134441.5763	0	0	0	0	114608.2434	31739.01017	0	368513.641	157017.3588	10922.07893	17126.12946	290243.6566	0	199091.6913	166870.9997	326674.2398	61475.06714	0	0	204806.6125	0	327389.0794	193045.0615	0	67476.32093	32211.04865	0	232863.3815	56563.17858	302808.9335	409173.204	176578.7935	385341.9507	0	278295.9339	0	477296.8888	35820.70846	0	310787.8488	362294.1637	403566.9109	457992.5236	367758.7314
101.5080372	11.49342024	101.5077932	101.5094355	116525.1882	141341.1791	138123.8826	182447.7011	122780.4623	137403.5	89028.3039	88997.91471	74873.80272	120054.5854	104175.3285	74470.48748	79845.58687	98522.45666	74415.12709	70745.31113	86594.8001	75844.22998	79707.99646	92349.68208	79165.95215	87059.29289	118122.9192	98027.19152	94865.00983	395886.5135	135007.0974	135082.2205	125002.6421	138850.3083	110416.3378	101978.1299	111164.2487	158178.0968	97680.79283	99383.85235	105241.2011	78169.02168	115366.0576	99044.06686	102789.6071	96037.64041	120302.2579	99717.39963	15435.04355	101013.3561
101.5080914	553.1091574	101.5077932	101.5090491	15496.82725	11783.8045	0	19975.1106	10772.14925	0	15919.95905	0	1640.80978	0	638.1355162	1128.556308	3350.409422	2923.793229	5820.584327	1546.968623	0	379.4055187	1217.244155	0	0	32447.7032	5050.308583	91701.97144	43047.0011	6681.838439	0	70210.9462	49451.34	0	77625.6945	57289.15185	0	0	42285.46885	0	106694.337	0	77269.50225	60311.1401	0	29806.42665	79140.9448	0	0	7415.832216
101.5079695	305.7572505	101.5077932	101.5081796	26220.15535	42966.94715	13028.1508	22957.4336	39939.049	18320.3661	56793.20225	71789.34898	163832.0198	94587.268	127571.3358	114241.1649	71526.86155	80507.01395	170191.406	172998.1172	118042.8953	153128.6936	105266.5287	129737.7112	39878.21235	195994.5413	165537.2311	186002.6137	209252.8454	10171.97065	126027.6671	0	102056.093	19361.3898	58320.6774	337932.6525	234789.8086	185392.9399	0	130622.5548	72911.53756	668189.6366	404338.6551	564661.3244	418145.2841	264947.7693	300528.7023	348865.5412	269730.8419	163443.8005
101.9518724	528.930268	101.9470385	101.9620144	0	0	0	0	0	0	0	0	0	0	0	0	0	0	0	0	0	7658.5041	0	0	0	0	0	0	0	0	25460.11155	0	0	0	0	20648.3133	0	0	0	9400.4715	0	0	0	0	0	0	0	0	0	0
101.9834347	148.7815525	101.9834142	101.9836088	24872.99042	37841.5051	0	0	58175.74943	0	11621.09853	0	0	130277.756	123268.2073	129607.6854	0	91509.16361	0	117659.799	124535.1157	0	0	145304.7451	0	0	0	95324.91967	0	176586.1251	216206.7788	132872.1897	152063.3345	138990.8191	0	66422.00479	0	43620.82026	18233.47785	156393.2799	159490.5842	0	43508.40845	218658.9762	117311.9162	53658.74865	165264.3394	0	0	0
101.9835518	27.21371713	101.9834142	101.9836088	104732.442	86389.33114	25762.79398	103527.9172	67658.52835	64484.28382	51433.65473	109367.2104	81435.00509	42174.231	108650.0209	36113.49937	84311.2549	52486.97133	106144.1083	112711.0658	78492.22645	91923.12635	56750.21689	69275.7017	81986.52293	82551.79182	100804.9104	38676.65959	87010.65935	480675.5695	106983.2954	116785.6402	75833.16697	103591.9485	168424.376	75864.34131	81080.37002	90237.20095	61534.48025	82407.87477	84283.29342	44318.37887	34424.26995	99955.19636	108102.6879	43776.63019	90562.54105	67075.40822	69994.93017	99525.49558
102.012291	6.573756271	102.0122173	102.012412	2447149.316	2360909.549	2207184.242	2365943.003	2257107.23	2241439.939	2327464.036	2367100.018	2371785.626	2276980.723	2264792.423	2222045.465	2219020.435	2105447.843	2307748.597	2070214.553	2191812.215	2380039.054	2078922.887	2205652.063	2167831.174	2301567.229	2218180.168	2049219.517	2064002.129	6007427.04	3144202.449	2243248.148	2219215.711	2276042.33	2583959.478	2489304.967	2262851.88	2346359.466	2395839.182	2344516.01	2336497.909	2095294.155	2172744.272	2205791.454	2201919.617	2283881.356	2320853.322	2335446.249	289078.3619	2356235.418
102.012222	191.307248	102.0120227	102.012412	3440775.223	2770538.386	1079308.565	1658689.228	2748407.385	632878.7791	0	1568906.51	0	4464240.426	1695054.293	4385057.219	4375874.275	4212907.565	1828554.611	6222953.774	4371979.866	0	3645026.763	4793067.848	0	0	1039058.058	0	0	4324966.03	7369995.346	2168857.308	6148427.285	3481987.103	0	2283555.961	0	3265383.844	0	3902187.69	6093526.043	5815596.025	4246962.771	1602261.679	0	4416889.783	2746360.679	4494938.707	4682706.403	3565487.793
102.0330577	136.4534154	102.0330488	102.0332435	187361.3565	0	0	209248.4252	0	39766.26892	90083.76907	148436.8005	108393.7689	101125.2617	141910.9722	0	130633.5494	178515.9216	0	42840.07988	46995.03768	145669.3034	123800.024	212647.0231	132308.5354	166451.9483	115185.3294	158867.8284	193835.8075	1923231.984	93183.07283	127370.8724	0	0	171372.6319	299031.8255	282787.9809	66622.47677	175278.6727	216793.4651	76196.19398	239882.8291	49458.21249	234112.7599	101842.6679	0	330286.9121	107661.5135	0	65831.51155
102.0331698	22.39039304	102.0330488	102.0332435	355427.7642	339495.4867	321492.3471	487131.6675	360528.3535	598618.8813	207373.3379	166971.3921	175403.3529	161845.5848	154959.0197	289468.6432	139397.5374	177034.88	165848.8252	148270.4194	172638.6625	157585.6971	159416.483	159491.0734	209670.8055	153414.8132	157986.4097	162776.4483	203605.544	2577758.189	193571.3788	134832.7588	210059.4502	175617.3369	673862.1094	568730.3855	375914.5866	211312.4246	196992.2585	149564.2332	146462.6658	94731.84591	137067.5145	132503.8004	165754.0647	193202.9149	554388.734	524814.8969	522879.7842	400895.3509
102.0330431	324.4593884	102.0328541	102.0332435	125789.0608	182260.7644	271193.2733	182579.2297	19218.8096	276673.7275	145346.688	22317.0135	412182.7019	229497.1051	197994.2917	145764.4926	269339.6434	0	221943.3409	288571.9783	0	243951.8685	0	368397.7152	0	199939.3765	0	0	464886.698	3902260.482	886144.7561	656543.9711	473071.8145	690499.0392	576112.7982	558269.2442	183394.2154	347435.67	542225.074	829240.0856	514563.415	576354.1425	463064.3946	392418.6888	535762.4746	1961.519057	809120.7059	503601.1182	539171.8848	732411.9458
102.0542126	86.05088712	102.0540814	102.0542762	1216135.375	1004389.896	1533773.264	7261.58293	1192856.468	1270480.173	1130982.13	986974.275	1143090.186	971508.4103	926859.2202	1202077.795	915344.7671	909343.1367	940728.5865	944298.6557	981406.8345	958826.9465	881074.5156	845642.5796	798269.0439	774880.7897	801364.3092	936177.9339	900137.3019	2835108.136	869408.1877	753499.017	922772.5518	872807.4754	1000658.482	977596.5128	901973.4745	925330.9531	946306.4323	3097.120179	763662.3108	1395886.607	798171.7964	608036.5197	646383.9129	639050.4939	743718.8326	828699.5908	818702.9887	790114.9467
102.0795218	58.13753332	102.0771666	102.0826222	0	0	0	0	0	0	0	0	0	0	0	0	0	0	0	0	0	0	0	0	0	5249.00275	0	0	0	0	0	0	0	0	0	0	0	55079.80356	50971.84765	27994.24288	151804.6608	144406.7708	82611.06958	33724.26447	30287.31481	44251.71352	0	0	0	0
102.0905758	372.7423891	102.0905144	102.0907093	0	400098.8766	0	562907.8994	0	693782.5786	671870.1683	0	469578.8589	0	824950.4354	0	0	0	0	0	410646.0862	0	322003.6657	0	0	0	701251.8916	0	0	0	0	0	0	296370.399	0	0	0	0	0	0	326196.301	0	4093441.875	396239.2091	0	0	0	781206.3894	550577.7995	0
102.1269696	337.8501936	102.1268695	102.1271619	2977177.764	3333444.452	4287017.329	1637770.482	3979807.797	4362417.558	0	4278048.983	2056645.348	0	1175872.894	3646602.368	0	1359520.415	0	3571788.449	3376065.308	534043.8661	1234171.396	3533623.41	1706446.448	0	0	1515275.55	1873850.02	0	216527.7485	0	1548947.895	2574833.765	0	0	0	0	0	0	279017.2717	0	1423223.714	0	2606680.537	3027823.502	1245407.636	0	982688.5044	1313957.023
102.1269226	449.048894	102.126772	102.1270644	14942.93917	8607.138276	13499.87964	0	0	0	4688.278017	0	0	0	0	0	0	0	0	0	9820.154993	0	0	0	0	0	0	0	0	0	0	0	0	0	0	0	118852.1897	111246.4617	0	172817.1566	0	0	272799.9357	0	0	0	0	176408.8326	187722.334	190085.0977
102.2486403	463.6324675	102.2459146	102.2508954	0	0	0	0	18749.25575	0	0	0	0	112897.4912	0	0	0	0	0	0	0	0	35569.69525	0	0	0	0	0	0	0	0	0	0	0	0	12070.1673	16136.4741	0	0	0	0	0	0	0	0	22245.96195	0	0	7591.63995	34232.3606
102.5347555	270.2397921	102.5324729	102.5368863	2604.998944	0	26544.9534	48566.102	2521.02915	0	0	0	0	0	10188.02305	8666.5136	24320.7015	25818.5177	14788.0468	0	35499.1146	22603.50895	29690.459	0	0	671.2685611	4471.095	0	68623.735	266882.6068	0	0	0	62512.92895	47046.5302	30765.71715	0	2728.5419	15238.4689	25160.4997	14374.53765	98209.65775	0	0	47554.8086	16845.54855	18674.27735	16514.73005	0	37090.0137
103.0099282	214.0974496	103.0096929	103.010878	77592.82027	15660.3946	32389.52555	47861.62895	48812.4494	22137.62384	45912.82743	107730.2617	171011.5696	144508.1516	146753.3535	145423.5574	140987.2296	145143.7567	124048.1238	159416.5578	149829.7367	150095.0568	163043.0108	113507.3132	163923.4919	48822.508	129473.31	106032.9245	43649.33126	315964.6329	256523.119	85977.04281	217369.4139	74863.36581	191785.7084	142243.1178	155232.469	87715.05003	114200.0535	51463.08225	54435.68245	153891.6888	103520.3332	71370.25922	117849.8936	114004.9779	116498.0581	81198.15935	75423.96346	91462.62134
103.0099651	12.77048359	103.0075202	103.0102854	130249.3044	128555.1353	108402.8637	136800.7594	102339.3759	110120.485	128579.5926	132846.3608	123306.7979	112335.6642	87977.3493	120225.9283	91778.54961	109079.3756	108970.8807	42492.30406	52359.41406	99178.21237	51192.17625	66589.76545	114102.2433	97621.6802	52669.42429	95028.05183	110138.5277	176653.3292	100321.5593	38964.69833	60622.49196	104486.7124	75716.38622	37597.78923	111694.9102	68629.31749	67791.79009	100604.102	100485.631	107960.2748	99417.78978	102990.5884	120126.9428	107378.5423	62017.92925	102930.9571	52388.37946	119502.4863
103.0156338	8.967012848	103.0154211	103.0158162	0	17550.7866	0	63706.6972	60736.6528	67411.00165	0	0	115364.9576	124755.525	0	0	0	0	43340.24755	0	73660.10455	0	0	60083.01175	73704.691	0	0	45390.89655	0	101472.8036	0	0	0	0	50147.7025	65791.29706	0	47974.78055	0	65768.81605	28126.9543	0	0	52654.98956	0	77397.9542	0	0	548.982775	35400.71255
103.0156586	194.1009055	103.014631	103.0173965	0	31294.8462	0	32108.0227	0	0	0	0	0	0	0	0	0	0	31098.69295	0	44411.4377	0	0	39297.10785	0	0	0	21098.30025	0	17201.7482	0	0	0	0	0	0	0	13693.1978	0	23594.13128	29890.93175	0	72485.20007	44409.79877	0	23549.1542	0	0	8124.76865	34954.9264
103.0384333	350.6628297	103.0341896	103.0420937	78103.29725	141398.3238	1978.028844	152083.4149	187790.8761	9097.103375	50909.6931	274717.5579	0	283490.0341	208901.3004	147123.3822	182879.621	209831.4332	321792.4029	0	144043.1434	138752.5719	105468.3583	137157.7813	118929.7196	15720.48519	90657.22506	104625.8684	142827.905	230799.7024	70817.24934	58045.78326	62037.97802	32313.17979	0	73449.68911	75477.6512	462854.463	112936.0513	56974.1517	82799.71592	346207.137	33660.79194	7865.440757	0	86269.35362	49837.838	72662.08239	74030.07906	63698.16474
103.0381877	199.8155215	103.0372523	103.0383391	66068.45048	175414.6311	250942.219	305047.2178	341613.0773	336444.1238	295808.6408	362808.4314	337731.073	396146.7384	430989.0204	178068.7746	236946.7504	444209.4881	374546.7026	361727.7404	314785.4051	300633.5739	306378.3845	257935.8446	170479.2948	138035.8442	358972.243	366646.0422	180272.6155	33044.478	151403.7279	145064.4454	132301.5525	163447.3303	96176.70186	123970.4652	81602.58676	109158.6526	145979.8733	160842.5448	75791.0244	27066.47765	61836.21593	136985.1429	100815.1053	131614.0558	156965.3756	135485.0118	178494.353	176451.7548
103.0575189	308.3623841	103.0574102	103.0576079	0	0	0	0	0	0	0	0	6592.92445	0	15204.4796	4577.85985	0	0	0	3791.6295	0	0	0	0	0	0	7188.2523	6032.2097	0	0	0	0	5456.62945	5803.48835	0	0	0	11883.399	0	21971.1318	0	0	0	0	0	0	0	0	0	0
103.0940887	35.81163966	103.0937886	103.0962607	118102.9716	0	24661.6537	0	0	0	0	51065.88345	47539.18426	0	0	0	0	0	0	0	0	20985.54907	0	0	0	0	46092.9193	0	0	64516.3134	52742.56664	0	0	0	0	0	0	0	2290.026233	0	0	0	0	0	0	0	636.7458839	24958.6328	0	0
103.0939067	290.0613759	103.0936897	103.0940852	34323.31625	18957.87515	32246.00865	18022.7631	7891.89735	51835.08674	74368.56856	66841.013	65672.24127	100647.0559	92950.28598	81006.93041	108175.3745	151261.0841	117091.0576	97981.7914	102747.7224	87958.7992	114295.5906	100964.3894	136800.3484	125452.7008	99237.97809	94848.14	81895.42411	66885.7036	62276.92097	59749.52975	156090.2731	152343.0363	118055.8635	152297.7035	5977.2952	145556.2863	6071.5887	122459.4485	146187.6627	30313.21125	46008.01561	195001.5108	160362.5693	23326.7753	195617.3308	99626.44334	173467.4005	182954.8263
103.5084046	180.6699843	103.5082554	103.5084543	0	52526.09306	0	321515.9643	326927.2173	0	0	41500.90608	492823.4774	0	0	0	0	457768.8454	0	0	432423.0811	420537.6731	0	164343.487	437829.2283	0	0	0	0	0	514875.3689	643671.5222	381901.4654	115101.1629	127208.931	433268.1975	215828.282	694089.3702	0	580507.5387	0	236005.0501	479849.6538	0	0	0	0	0	246400.9031	74864.17893
103.5084339	6.895415416	103.5068627	103.5086533	501840.3941	532568.2757	490464.4858	434164.9909	463186.2026	416109.9434	544480.4687	436393.6189	438273.0938	470555.5083	491273.4502	448278.7627	391382.4589	444080.058	418168.435	410679.1725	375842.6947	405459.0697	447564.792	404756.5212	387936.0061	407749.9618	446437.1693	383937.8813	384745.9485	1655576.782	454096.321	390155.1954	417815.7197	461625.9378	426574.2749	321344.8743	284003.8485	322406.9718	374476.1266	327926.1567	323971.5486	247325.4555	332550.6198	397146.555	309869.4147	362940.356	387863.8938	393542.2093	192315.8658	268178.1019
103.5081923	373.7972587	103.5066638	103.5086533	226693.4714	288499.5216	0	0	0	0	0	206212.0974	0	262559.7219	0	0	0	202693.9144	0	0	0	193243.7823	0	0	263715.6694	195330.0036	178808.8917	0	150472.6166	5493466.271	0	490387.2398	428203.563	293308.264	435854.5395	69751.59662	153819.7016	382345.593	313453.0416	392621.3052	295192.4386	0	662978.4316	299457.3215	489925.0353	194788.7794	225128.1182	367961.0409	466625.1731	708788.9034
103.5197046	195.6974084	103.5178059	103.5219847	22914.2793	9299.6548	14687.14835	25537.14315	15198.74825	9145.4475	10658.01595	0	7439.98495	57583.50095	0	0	28980.7483	2767.50595	11723.205	17937.835	0	8507.7943	12449.8168	0	3185.00465	0	19713.6268	14810.7714	16832.22245	20170.45245	23299.77645	0	17499.80605	0	58319.76265	57291.73361	53647.6351	34240.26385	0	38442.45545	0	23279.25905	29981.97755	0	23126.5646	34632.3002	19356.0106	30685.7895	0	96610.00865
103.5197414	77.25547199	103.5195967	103.5197957	15167.7191	0	23626.6532	26457.44205	65274.6589	24724.9345	0	32798.2836	0	5594.2676	21176.43385	0	0	0	0	0	0	0	0	0	0	0	0	0	5022.5409	2303.4331	0	26173.75315	0	0	50413.28975	26474.5095	30134.8303	0	0	2799.49625	0	0	0	0	0	3687.5443	20217.71595	19845.85945	0	22701.7501
103.7986577	49.20415019	103.7969441	103.8005404	0	0	0	0	0	0	0	0	0	0	0	0	59492.36205	117914.8217	40597.41105	0	0	0	0	0	0	0	0	0	14740.3544	19676.8162	0	0	0	0	0	0	0	50954.758	32740.97675	46085.5256	59694.112	0	34546.2039	25720.04225	55972.3602	36100.5044	0	0	0	0
103.8347771	282.8261571	103.8322157	103.8376132	5331.92425	0	0	0	0	0	2883.2002	0	0	0	0	0	0	0	0	0	0	0	0	0	0	0	0	0	0	0	0	0	0	0	4251.39015	2829.04995	0	0	0	0	0	0	0	0	0	0	0	0	0	0
103.9547812	555.5568147	103.9543557	103.9549564	1645412.973	0	1854507.858	3048915.96	0	0	2968822.992	3283344.15	0	0	0	0	0	3085054.167	0	0	2801253.188	3010917.187	0	3001506.358	0	0	2184690.288	0	0	0	0	2775340.649	2670417.532	0	0	0	0	0	0	1925694.483	1582323.111	0	0	3096611.614	1820600.011	3271962.156	0	0	0	0
103.9548182	21.49486614	103.9539552	103.9549564	177607.4417	227802.937	177176.9762	148214.161	151518.0296	135660.1916	158248.6671	168512.5004	186407.7607	213413.5472	172510.4718	211145.6119	197286.7433	214929.7413	249755.3787	203432.6972	175154.1088	203343.8845	211608.2301	181502.7167	13035.75806	197358.9174	172797.9759	198208.0932	182713.2657	52090.4854	175200.2412	217338.211	213872.9331	178225.066	193424.0594	186131.8306	167541.6041	161422.37	175638.1126	182531.238	167158.1918	159768.5017	193923.8247	178699.8487	207191.6211	200505.9448	191640.1929	158774.9895	297318.4817	188953.2185
104.0090027	217.7179441	104.0057369	104.0138533	9523.14385	787.4912947	4080.098	46068.33775	50610.7242	0	0	11443.07695	0	18461.19725	0	0	0	0	0	0	41305.91325	30932.6067	0	0	21979.39875	0	0	16079.08505	16364.3611	0	54483.79395	42567.9192	39953.3536	0	24957.4635	26042.20465	0	0	0	0	26987.83085	10359.11035	66337.18756	43973.32275	25937.8276	37702.8138	49973.54955	30708.4665	0	0
104.0365152	346.5140466	104.0341982	104.0440221	49027.9897	151380.5591	48197.4241	42327.4975	144001.092	91114.11675	94529.6243	164775.2057	85532.34655	157743.8207	170796.6283	177386.084	169901.8862	154488.5725	139337.6243	169198.073	146867.8629	183453.481	174000.8005	113897.4677	121753.7892	130949.4436	180651.6963	137870.9526	135673.1163	18434.9458	119739.2638	118525.7114	150599.1306	146787.1681	30222.6023	8162.05445	125411.0595	186573.3341	199897.8445	119164.1717	201190.7657	121769.3502	157633.3	163407.7447	23985.77335	124765.0406	139741.3775	147372.7281	76646.94014	168962.7042
104.0548263	328.8187214	104.0527445	104.0571561	0	11427.25495	0	0	0	0	0	0	0	0	0	0	0	0	0	0	20468.5086	0	0	0	0	0	0	0	0	25014.392	0	0	0	0	0	0	0	0	0	0	11628.7385	0	0	0	4844.91585	0	3531.2984	0	10113.5782	0
104.0698636	40.71114524	104.0697913	104.0699918	494541.3444	439444.9842	206850.9937	710753.3869	599591.9828	432394.1786	413401.592	595987.7006	465765.1196	332911.8793	411064.5042	608331.6668	558346.3458	480681.1583	440296.9947	634345.6271	476030.9365	445299.6616	562498.7658	487271.4947	352664.0295	406079.6541	437907.2114	382890.1224	685199.8289	2803723.135	808322.14	511144.43	479374.8499	426794.7372	500694.8314	387692.9084	564301.9068	370644.2949	588053.9999	507188.171	172667.2679	563852.5972	445692.9862	656494.4796	448739.462	399020.0151	538847.9904	328161.817	662689.8627	398744.0848
104.106105	414.9802074	104.1059043	104.1063057	1198183.404	2793919.252	1877202.16	1640414	1476416.948	3792840.355	1045144.808	1194700.986	2597838.32	1808955.657	3732498.169	2272226.807	4073540.283	1692707.575	3706495.262	2017525.283	1936120.102	2053230.758	1558086.749	3562002.101	1254784.189	2392486.38	2366809.091	2445980.43	1626173.214	3065657.887	3649528.305	3604982.232	3853014.948	5296037.528	2604432.224	3064162.226	2188561.83	4899149.945	3141836.745	4714301.014	2004999.412	2844394.232	3014656.365	1471676.053	1172326.038	3115967.325	1804048.235	2139192.523	1921522.073	4055338.875
104.106252	52.43032296	104.106105	104.1063057	13026588.18	14555579.73	15380823.98	10470735.82	14063268.98	13036219.08	10840453.86	11992453.9	10214503.43	20805093.92	22089941.5	23303983.89	23710396.41	27584975.61	27844332.17	11634391.71	11481001.8	14633235.25	18873792.18	16657405.62	16338051.74	11130408.25	12808632.26	12240955.32	15217992.74	13274461.86	15899165.25	10965396.58	12120565.48	13388158.75	9397076.521	8768953.7	9084251.165	20830398.04	20148072.76	22073122.02	20546454.04	20457683.31	21198791.62	15550562.93	16816208.13	23369003.23	12623256.33	11754727.52	14512559.82	13162594.1
104.1061843	560.8938435	104.106105	104.1063057	0	2959124.402	2307088.021	819023.6935	2110251.441	2542916.165	1224172.696	2046700.878	1589265.748	1754648.859	3260879.442	1847262.946	2185192.872	2647142.883	2102078.182	851817.8078	791378.6965	3024197.881	967830.9306	2323986.338	1890853.71	2059438.444	2206656.641	2915413.469	2013177.135	779334.3112	46721.55851	287604.8449	258900.1131	353429.6543	502131.0287	0	134746.1989	200444.3731	296591.6685	315304.2897	24497.39638	2774253.702	932691.4019	2404790.944	1803559.629	1858364.617	2844641.638	428431.7138	2301637.41	208887.2049
104.2329964	96.60784103	104.2308398	104.235112	2972.6216	0	0	11859.51255	0	0	0	0	0	0	0	0	0	27073.38125	0	0	7015.9084	0	0	4693.8285	0	0	0	0	0	0	0	0	0	0	0	0	0	0	0	0	0	0	0	0	0	0	0	0	0	19861.22925
104.5065457	349.2917193	104.5036851	104.5110523	0	0	54874.03685	6517.2208	0	0	175502.0528	53150.4545	0	0	0	46803.75905	0	40523.61395	5006.5283	60852.354	45765.5292	117616.2853	0	39851.79115	84719.77516	0	20569.7687	31888.27705	76906.54655	2188592.979	252383.3108	150977.8471	24024.69965	178411.7671	176890.1136	0	0	59931.57845	0	65085.41085	0	0	67751.17535	0	0	91627.6881	0	0	113505.0265	331123.7162
104.5274764	305.3455983	104.5274043	104.5276062	220727.0775	0	157758.6933	78568.67607	0	7640.815357	0	212023.881	85401.6302	0	0	47397.96724	75209.36288	61320.42336	216833.5144	0	208284.2496	83454.94732	27714.92757	192180.5829	153548.0036	0	81257.8675	86783.6262	79995.92903	755680.5117	257048.9063	165895.2841	0	41024.10625	0	61386.67544	201860.6679	181844.9591	172552.5668	61592.6625	0	26211.35504	162427.8901	152170.9149	0	226058.461	172295.396	0	89733.07733	197340.5961
104.527564	17.69939968	104.525991	104.5278081	130974.8145	213478.1956	228367.5351	59236.76912	220752.5665	173968.9989	142882.2926	144138.1412	69547.90922	110146.2171	76096.85425	62900.50351	92588.82905	52337.07622	54980.03107	61802.21153	68343.73299	72406.11096	47245.2522	76865.47344	75226.56401	57288.68793	42467.13345	94656.33539	58838.14444	334436.6637	88272.87895	63230.22925	93635.27741	51806.99208	70859.65568	82591.45196	54287.0538	66584.80586	60263.14859	63919.84269	131112.7495	37468.54038	99026.32078	50777.31185	57016.18233	100296.4547	105180.1493	76867.61147	90119.40395	117964.216
104.9041903	263.791115	104.9010097	104.909028	0	0	0	0	11395.99825	0	0	0	0	0	0	0	0	0	0	0	12168.1648	0	0	0	0	0	0	0	0	0	0	0	0	0	0	2354.3245	0	0	0	0	0	5236.54425	3070.4305	0	0	0	0	0	2969.2862	0
104.9133689	123.3308721	104.9110582	104.9157275	0	0	7969.78185	0	0	0	632.926119	0	0	0	0	0	3448.36865	0	0	0	0	0	0	0	0	0	0	0	0	0	0	11994.08055	0	0	3219.8492	0	0	0	0	0	0	8819.94845	3505.1336	22981.57375	0	0	0	0	0	0
104.9221154	229.751579	104.9199926	104.9242552	12880.84955	0	0	0	0	0	0	0	0	0	0	6715.3185	0	0	0	0	0	0	2298.35405	0	2848.9339	0	0	0	0	0	0	0	0	0	1493.85875	0	0	0	0	0	0	0	0	0	0	0	0	0	0	0
104.9913691	47.84570726	104.9891601	104.9917006	0	15971.51525	0	0	0	0	31857.31135	0	24494.0656	30031.506	213774.7738	260042.9098	0	0	0	0	0	222861.2555	0	108671.3786	153923.7146	0	0	7238.762169	0	0	0	0	12795.5943	23585.89825	0	0	3605.7998	30879.7126	83046.1284	0	0	0	120032.9678	41809.4839	136522.4808	0	0	0	220003.0305	0
105.0327892	137.2043994	105.0325652	105.0344972	95558.03793	97440.87759	90378.81578	44686.30511	42244.73407	44231.78998	0	4160.92645	0	24634.7303	30956.30615	0	0	0	5087.1353	23396.6253	9622.3317	3533.06605	8018.00615	4223.2816	8456.24135	52949.0002	76276.82859	56869.5864	30267.10108	15788.34125	57633.68127	3214.11175	19542.74847	22728.16997	59065.32504	64782.40259	55308.32445	188874.2917	200656.2724	203309.218	8129.3867	0	122235.6283	11425.6192	5814.84815	0	114324.0958	82965.95126	133760.136	146594.5533
105.0359521	63.60885689	105.0341921	105.0362259	0	0	0	0	0	0	111834.4676	199347.55	168891.0533	0	0	12854.39015	196938.3772	181724.0562	211664.2197	0	0	0	0	0	0	0	106931.8873	0	0	0	0	0	0	0	0	0	0	0	0	0	88822.15323	86859.13935	0	117500.3092	110817.9895	123343.2494	0	0	0	21855.45613
105.0415611	45.97123996	105.0415138	105.0417172	353861.9403	323842.2224	392719.3201	232183.078	298313.9347	297437.7361	348709.6079	383133.2383	361145.6606	408811.465	406236.365	377722.1659	366520.9226	363741.2715	368281.863	371175.2253	398985.8324	389530.9774	447854.246	391112.517	366586.2729	413681.3913	371732.5078	369170.8658	346226.2753	647343.7796	336465.7271	391034.6102	438758.2916	389124.7643	282211.6216	292964.1505	343023.6184	430406.2303	478045.6723	390158.45	424416.293	415561.559	412400.9864	406777.3429	379402.862	350562.9263	386347.2192	371841.3587	543406.5437	308190.9031
105.0438747	416.299043	105.0437512	105.044158	0	0	326594.2791	379799.9244	0	0	0	201785.7436	0	0	0	0	376321.7459	484827.6336	0	0	0	0	0	228128.3483	1160336.63	0	261305.0903	0	0	0	0	0	0	0	0	447430.1926	399239.4332	0	0	0	0	0	0	309599.6349	0	79826.04432	0	0	0	0
105.1032396	50.42842499	105.1031686	105.1033722	12972835.03	12747370.08	12745679.94	11446430.87	12370895.63	11876179.44	11934990.41	13019018.41	12671964.19	12693523.97	12678025.44	12185174.3	10124429.77	10720742.74	11000971.95	14597436.91	14105006.13	14748352.06	13772059.14	13160568.16	12728119.68	12880064.91	12879216.43	12386035.22	12542630.32	9234669.439	12394953.5	12095838.13	12878014.92	12490935.69	11476527.73	11611756.07	12457101.96	10260960.34	10417613.87	11749762.71	13133260.16	12819601.64	13059960.95	14793334.41	13005197.45	12833871.71	13873260.12	13869054.23	17356787.67	11037899.63
105.1034122	546.1535366	105.1008276	105.1065277	205073.599	143971.7867	62546.3955	99915.47494	120806.0499	52990.199	91938.0209	145211.0025	0	211121.8579	106823.1639	61098.25545	59282.89235	114354.9182	131344.2961	28685.25369	905.6873129	36937.42689	214432.3669	195060.402	162294.6934	185704.757	161091.914	14025.03416	208089.8983	41258.7359	4961.95306	7509.29115	21579.2475	0	9981.57055	75406.6394	9522.4702	1835.763693	5557.8097	5322.04955	1516.126323	204985.7659	90868.7374	41971.51926	11943.73207	134321.2039	102686.3104	129000.237	217110.5624	68550.3312
105.1095543	47.97976152	105.1094796	105.1096832	0	765732.8437	658013.9395	434761.0534	657238.5088	615001.079	426089.1886	525648.7233	0	1082919.733	976961.389	1203689.593	1253437.611	1314510.813	1342466.56	0	0	0	903932.6389	795531.1524	802469.623	0	569595.6338	595030.7662	0	544297.204	0	0	516318.1279	627794.0799	0	0	0	1360402	913560.0575	1212940.487	0	0	1145131.471	0	932925.0528	1150991.581	519750.483	0	0	716754.6781
105.2052082	471.6745683	105.2023781	105.2073726	0	0	61158.43762	0	5973.0988	10775.8569	0	0	24484.56725	0	0	0	12096.0889	0	22444.8404	0	0	0	17556.02075	0	0	0	0	0	0	0	0	0	0	0	0	0	0	0	0	0	15001.177	8588.478	0	0	0	0	0	0	0	0
105.3033439	217.212765	105.3007085	105.3047905	0	17993.27815	0	0	5026.69085	0	0	0	0	0	0	0	0	0	9658.91555	0	0	0	0	0	0	0	0	0	3678.7434	0	0	0	0	0	0	0	0	0	0	0	0	0	0	0	0	0	0	0	0	0
105.5192501	283.3286681	105.5155913	105.5248065	1487.435859	4372.08885	0	55582.1106	0	0	792.4948167	85126.38195	0	12771.23025	9038.08295	14727.57785	782.3304478	4218.2391	0	9468.8212	4879.7334	0	0	0	0	20344.1616	54472.0313	8647.8932	0	0	19736.71725	18511.4759	17033.5384	14984.8696	27953.9658	0	0	0	4688.0277	15925.2732	0	0	44983.45115	0	50585.07695	18617.58545	29928.3878	0	0	0
105.5191468	11.45176706	105.5190724	105.5192772	70317.2117	73150.8508	0	46123.1836	77930.2704	93680.96385	82308.2618	85996.85245	80602.09571	80830.75569	74251.2236	20895.20105	34808.5653	152272.8831	49825.78575	57453.2769	5411.65885	114006.1824	73786.29657	10606.2819	72440.90855	58264.14335	65481.4151	61000.77455	9162.9029	352777.7672	11724.49555	81043.4258	65028.91166	14354.2197	96729.60195	24027.0451	66156.03835	77268.689	79403.3899	10064.5086	42439.41005	50527.0358	124848.3434	79719.44418	59033.46995	66040.7511	51485.5332	84747.40079	1028.095015	54438.75453
105.9481453	415.8779508	105.9475444	105.9485745	0	0	0	0	0	0	0	0	0	0	0	410526.6439	0	0	362557.969	0	0	0	0	0	0	0	0	565166.9941	0	0	0	0	0	0	0	0	0	0	0	0	0	0	558125.0224	0	0	0	0	0	0	0
105.9528288	410.442221	105.9520771	105.9533134	0	0	0	0	0	0	0	0	0	0	0	0	0	391675.6794	84183.92455	0	348826.2203	122655.7974	341514.8315	0	0	258939.4908	206731.8706	0	141141.1538	0	0	0	0	0	0	172722.7531	204639.5511	0	0	0	0	0	0	0	0	0	0	227556.1138	0	0
105.9529584	561.9792154	105.9520771	105.9531074	1343985.297	456429.8027	0	0	0	0	0	0	0	497421.9236	772940.2417	1247145.107	883954.6764	217265.4313	1264187.5	388166.9524	1259373.761	0	985035.1175	1359758.372	1316722.293	898903.7275	292277.8221	442463.0297	323333.7486	885832.2634	0	1502370.774	1283577.855	1083858.444	721157.8178	1151088.597	0	1356622.852	1578765.855	1274784.858	1631625.35	0	1194039.113	0	1358722.669	0	0	0	1270313.108	1552619.462
105.98107	173.4341237	105.9803105	105.9846393	0	0	0	501.7837773	0	0	0	0	0	0	0	0	0	4025.2221	0	0	0	0	0	3235.48265	0	0	0	0	0	0	0	0	0	0	0	449.2867256	0	16192.48285	0	4529.6406	4946.7537	0	0	0	0	0	1918.6248	35880.60805	0	0
106.0224423	23.82484451	106.0221662	106.0225787	142026.9965	100877.9562	102888.3608	184830.8036	237175.8492	132388.9614	112927.0833	112392.2977	187867.4354	159906.3836	144605.3543	113622.9254	107290.3102	185682.4868	109837.4268	118246.7643	110292.0563	135884.8959	128576.7813	117915.7344	121723.6747	109405.422	134148.2172	87066.57609	109586.6575	280704.1249	102579.2525	144457.8519	85405.3209	97375.18375	138028.8032	127158.0705	144560.5007	80690.9656	82696.68979	155586.2024	111455.6599	87471.03027	68075.42526	70277.98278	73038.0811	119438.3668	167170.0141	72878.0709	70445.24199	133303.8297
106.0643124	562.1703901	106.064253	106.0644593	1053988.161	346371.877	304003.6513	847081.9754	327455.1659	272402.9978	1055587.503	307377.4363	394377.1659	266506.9687	0	328241.762	412408.6146	325595.3181	280487.965	1019960.483	375215.0237	374869.1931	431350.0551	391773.5669	896679.0424	939132.6842	815947.0628	322046.0963	898836.5358	570696.0773	0	488131.1629	0	289027.4201	0	460882.2028	160532.7317	0	462231.6218	0	0	0	380270.3974	0	1022797.23	740851.4658	372221.2764	0	271051.813	352654.378
106.0643363	52.36644047	106.064253	106.0644593	0	246730.5037	0	166184.4748	0	0	135426.3778	0	0	0	0	0	0	170672.676	0	0	0	154678.1042	0	0	0	0	0	0	0	782998.0518	0	0	0	0	0	0	0	0	114056.856	154740.1908	772639.8142	72214.74488	115537.7375	0	0	0	184816.765	0	209940.2169	92509.49799
106.106555	46.57122324	106.1037837	106.1067778	501163.0344	558967.0653	541130.6826	550839.8416	572293.7511	547611.2994	582519.028	601098.7582	540470.1142	570891.3219	572027.6267	538406.5247	507211.0839	447413.5763	506856.6197	600789.6985	645236.2509	610465.2335	572144.5237	630003.2202	565125.8456	559449.0883	563937.0767	545169.2958	539988.258	345159.5843	569294.5931	537481.3149	545014.5461	574062.6751	508052.9096	565742.5758	563964.0368	483357.8574	495536.8148	524159.0408	530710.4783	539178.4569	594711.1846	684784.4673	556919.3363	605080.9992	664063.2308	524866.1911	741689.3381	460817.0574
106.9534234	533.0423957	106.9512847	106.9561955	0	0	0	0	0	0	0	0	11485.0054	0	4939.23815	0	0	0	17211.4196	5217.7778	12839.62905	0	0	0	0	7411.39865	0	0	0	0	7015.99855	0	0	0	0	0	0	5250.2203	0	0	0	0	0	0	0	0	0	0	8048.397	0
107.0190977	190.1596887	107.0175569	107.0210081	0	0	0	0	19798.9151	0	0	2608.7971	0	0	0	0	0	0	0	0	0	0	0	0	0	0	23766.8152	0	0	0	21603.53365	502.3207324	607.7096168	0	0	0	3730.022	0	0	0	0	0	0	0	0	0	0	0	0	0
107.0232157	63.95150267	107.0228906	107.023309	0	0	0	0	0	0	0	0	0	89314.4741	0	0	87435.74999	165569.8675	89215.92207	63157.88155	44576.97299	0	0	0	0	0	0	0	0	0	0	0	0	0	0	0	0	139293.9325	239859.524	105396.0869	309800.7524	403161.0703	326432.8064	69917.29632	87173.53445	54112.21735	0	0	0	0
107.0302695	20.27626067	107.0300029	107.0304213	609504.8247	540292.9914	599363.6138	64596.37405	530125.5555	480303.7194	388456.4837	362023.5456	346196.6218	405589.7415	171045.3394	382636.7019	217798.8771	329022.1347	308466.5626	287159.1244	328350.7909	411173.7175	319114.3931	337502.2197	353505.6706	370694.398	310745.7262	273464.0207	320105.9167	2033989.924	325720.7914	338502.3161	268563.6571	274032.347	276646.8812	260539.1056	417974.9921	178435.4563	354815.9927	330834.6286	343017.5187	362289.4899	311958.1785	332141.7219	306820.2022	159331.5507	208861.7177	467072.9445	409542.0607	265853.1906
107.0302081	240.6554773	107.0300029	107.0302121	470291.1622	270222.717	0	305498.8599	1423380.109	0	522732.9865	271512.1148	0	1522041.843	16990.14617	0	62511.59916	0	1375080.925	0	1357252.67	1462135.648	0	1367867.106	1400980.609	1507175.701	206772.229	0	0	0	303743.6414	1530562.657	0	0	0	0	0	24792.86389	0	1971023.183	1743197.169	1438004.118	1677546.432	0	0	0	0	0	0	1880105.745
107.0389861	39.33353686	107.0387896	107.0391034	0	13970.3713	18370.0337	0	44169.5936	94990.34265	0	0	0	0	0	45661.6561	0	0	89757.9168	0	0	0	10762.936	0	0	32233.09915	41569.56455	0	0	0	70985.70445	16001.0534	33594.52955	14393.7756	15280.4218	41043.97555	21375.10755	45815.20245	0	0	0	0	0	0	0	0	0	66846.4196	0	0
107.0483822	350.8992096	107.0482051	107.0484144	32506.93335	91935.2442	68291.92105	58742.14195	56238.80255	16711.10768	0	95811.88963	0	0	0	58463.38739	89231.75	64512.23191	87689.63946	0	0	75780.8107	55932.41457	0	0	0	61780.58351	35341.40376	0	18238.29565	3582.360914	0	40823.86769	0	0	2162.706233	0	0	0	30321.16015	66519.1502	21371.72915	116576.4933	70287.44398	0	1960.116393	25133.5232	0	84288.17806	0
107.0483997	190.3023038	107.0482051	107.0486236	84223.05079	39772.9278	33661.9833	51344.5483	62161.6455	88711.01627	49045.43275	184472.6292	206443.3521	136113.2382	130619.3215	188989.6286	105980.1942	138958.834	170768.605	123099.3348	157312.5396	104531.2941	175699.9483	154702.7464	194310.2996	194758.4178	146750.4437	156747.814	64362.11448	7397.76445	142414.9825	120829.1876	143284.0503	93201.70661	77434.3013	99238.41227	110164.326	134031.067	198906.7101	180997.0293	33262.66395	32991.7482	85053.38307	68713.05771	92915.9354	93572.7271	107771.8006	68962.76824	161559.457	140554.5999
107.0595452	547.7529319	107.0592961	107.0597147	0	59371.87894	0	0	0	0	0	0	0	0	178063.8282	64340.6199	40511.12091	127849.9514	0	106474.8632	57513.1856	66963.77031	0	0	0	0	148542.9277	0	0	97563.05855	5725.91229	0	62457.06169	0	159313.991	0	96700.19664	73275.68587	75370.97562	155786.3749	111581.267	0	72389.70937	0	0	0	56549.54966	113407.3503	94675.6987	0
107.072129	567.6024414	107.0720633	107.0722727	0	334396.8071	375462.1124	348321.966	218947.7693	890513.9564	370634.6283	0	231734.254	0	231266.3851	0	0	0	610417.0198	425339.6343	353141.3452	325202.6827	299297.7846	282440.6987	0	884734.6543	460720.6138	328505.1578	0	0	297782.1637	0	0	0	0	371339.5916	284746.2472	347634.0882	305950.687	0	209118.668	116516.3519	0	105735.0096	128284.5366	643841.3016	601266.9897	0	218754.5042	250668.4841
107.0721735	59.01327101	107.0720633	107.0722727	0	0	0	0	0	278067.3755	0	0	0	0	289509.0979	224759.7149	0	0	111638.6339	0	263134.052	0	0	241088.1847	236550.6296	0	0	247859.8853	0	0	0	198473.3873	0	385041.2449	0	0	0	0	0	202698.5894	0	401214.2046	161157.3779	0	0	0	0	0	216428.2709	153270.2904
107.084616	389.2818056	107.083158	107.0848329	0	0	0	0	0	134184.2592	82094.33122	203625.5163	0	0	0	0	0	0	65722.39129	119021.9171	0	0	93122.5488	0	0	66042.98254	0	0	82570.07271	0	0	208792.4195	0	0	0	0	0	0	0	59836.49151	0	338901.5523	0	0	0	0	0	0	119712.6826	0
107.0847167	35.48526174	107.0833674	107.0849375	0	0	86943.3687	27575.04557	81273.13406	0	0	49541.62854	41848.5231	77349.65096	12838.87706	63259.14313	0	75249.7641	0	53047.45345	0	0	0	0	0	26770.754	0	59288.9472	29273.5243	0	81692.61324	48138.8181	0	0	81632.41396	71450.41735	72140.75178	0	0	0	58177.54934	18121.09057	0	63531.51666	79641.11632	70119.69098	0	0	29456.93984	81930.08003
107.5406036	205.8063519	107.5387921	107.5445862	0	0	0	0	0	0	0	0	0	0	0	0	0	3217.18715	2891.8582	0	3055.04315	0	0	0	27770.045	0	10955.08005	6376.9411	0	0	8619.74125	26340.9916	25234.8641	0	12027.41495	27890.44905	0	11752.1354	6754.75475	32047.70935	50747.0076	0	31151.83395	12674.6729	9898.7782	10098.6472	43893.06205	31854.9822	0	11675.065
107.9589776	296.850305	107.9548399	107.9619389	0	0	0	0	0	0	0	0	0	0	5860.60085	0	0	0	0	0	0	0	0	0	0	0	4529.919	0	1899.745	471187.8572	756.9980221	0	0	0	0	36605.98045	0	3691.63425	0	0	0	0	0	0	0	0	0	0	0	0
107.96599	65.19225334	107.9653299	107.9662837	41027.15913	35465.85066	65102.40137	0	0	0	14726.4004	13447.3221	0	62200.41075	44338.15706	37299.37425	26418.83444	49604.23493	44524.49715	7904.7608	0	4101.15115	61560.62134	109579.9255	96357.89451	16938.62785	3566.5023	0	33013.35748	0	48100.19481	73592.07574	42637.29405	54756.22762	13676.53495	0	13393.2555	14223.07279	53814.99019	40655.18638	38754.01288	36352.68306	49698.52018	123065.212	66947.72464	77044.71857	13649.4211	18040.46612	78401.34957	30491.17471
108.0563809	208.3403063	108.0537642	108.0601306	0	0	4974.01535	3162.7028	0	0	0	0	0	0	7444.5304	14555.27795	11456.21225	6201.75115	0	21944.50535	0	0	0	26077.21635	0	0	0	11696.3717	0	0	0	21142.14625	0	29494.8889	0	4375.33685	17742.2449	0	5477.0161	3316.7966	0	10331.77385	31965.6578	20424.20955	20410.69335	42408.7335	21763.2069	28808.2012	0	2655.35645
108.0799626	562.3989102	108.0798699	108.0800822	2185889.817	1370829.714	2260149.741	2383520.857	0	1970205.739	2196349.978	2161148.176	0	0	1792293.443	2298598.364	0	2000165.219	1712766.944	0	0	0	2163273.773	1865133.618	0	4782363.587	0	2006186.562	0	0	2316615.566	3098915.938	2921162.886	0	0	0	3184569.757	0	3313376.138	1677505.431	0	0	2415029.637	2191093.885	0	0	2441259.784	2197939.529	0	0
108.1916579	460.8054798	108.1873636	108.1957617	0	0	0	0	85212.1215	0	23809.1539	0	0	0	8262.508	6521.4747	0	0	0	0	0	0	3911.52955	0	0	0	0	0	0	0	9561.22045	0	0	6870.0246	0	8229.3862	16916.18775	0	8165.6736	0	0	0	0	0	0	0	0	0	22303.0753	53311.5848
108.2589723	367.4192453	108.256065	108.2618113	37161.6873	0	0	0	0	0	0	0	0	0	0	0	0	0	0	8644.96845	0	0	0	0	0	0	0	0	0	0	0	6958.4274	0	3329.3104	0	0	0	0	0	0	0	6146.15975	0	0	0	0	0	0	0	0
108.2788792	185.6832305	108.2764968	108.2813962	3391.536	0	0	0	0	0	0	0	2478.817	0	0	0	0	0	0	0	0	0	0	0	0	0	0	0	0	7715.6432	0	0	3137.3804	0	6754.7633	0	0	0	0	0	0	0	0	0	0	0	0	0	0	0
108.5167121	559.1990756	108.516468	108.5168952	12554.8219	23203.88535	36196.37975	18743.51715	57549.38775	53416.49455	43349.2914	41965.63965	10432.66446	13679.4639	8038.936533	7215.403825	29803.89495	65747.83105	8975.9782	5031.611475	7765.402945	7987.839972	7922.266812	13505.2716	19929.79369	65825.26436	14323.44458	0	13491.84506	50248.4842	8383.18501	1230.24549	2833.216124	61217.98883	0	13398.21214	0	0	27753.32008	0	6723.030969	0	7073.979772	4019.436929	0	69986.82762	61905.47558	0	0	4713.588093
108.5167992	16.22714883	108.5165748	108.5170019	106476.2434	159747.9427	151073.8003	146569.813	82873.00988	237961.0651	160964.5307	112432.5871	66965.26186	136337.4848	76427.51665	75052.08677	61549.66662	199594.454	138646.7735	72602.45404	58212.99557	67966.43978	61841.89195	74343.28461	118071.5122	48959.33412	66489.87988	53856.25805	70194.29193	507912.2368	64547.37547	80874.46411	93654.55398	83029.97427	108049.3238	66105.11794	95046.15315	42695.93371	91094.89438	91167.69203	123549.7106	41535.55652	54733.70591	50915.6247	63062.72402	69675.58994	67488.73719	127878.7805	23994.01758	52965.59585
108.5167621	286.8323768	108.5165748	108.5171087	5358.05215	34237.7844	67641.0564	33136.23285	36313.99195	30878.08175	16207.5928	49136.5919	96416.0748	55265.8112	99054.25789	95937.17922	74882.26846	106172.6802	84173.57825	141859.2115	188534.4677	163532.6688	90775.4187	171625.5692	184743.5117	211838.8879	139661.6124	215742.4307	92952.3104	98463.6604	430057.3332	207237.8926	276574.6047	304962.6357	720223.4248	425183.9488	420939.0019	349107.1354	143436.5801	363470.7224	488833.2182	48972.48955	682808.607	586465.5631	456946.6277	598681.7731	314473.5713	379546.74	189103.3814	196044.4734
108.9462551	511.2976625	108.9413227	108.9508852	6470.7048	0	0	7714.58365	10175.6605	0	7251.4093	0	11620.22275	13475.9335	22707.408	0	0	0	0	0	0	0	6784.55165	0	0	0	5192.4845	0	0	0	0	0	0	0	0	0	0	0	0	0	0	0	0	0	0	0	0	0	0	0
108.9479823	50.35439844	108.9479823	108.9479823	0	0	0	42179.18615	29735.66895	33255.5672	0	0	0	0	15240.50065	0	0	1140.947451	0	29586.57065	0	0	0	0	0	0	0	0	0	0	0	0	0	0	55765.40115	185382.8771	45117.6925	0	0	0	0	0	0	0	0	0	49772.5109	0	63820.31935	44735.58315
108.9773662	293.6857057	108.9744127	108.9787114	58682.30165	72008.1854	74176.66515	48120.2229	7862.2691	41485.30715	49793.22895	33157.23771	0	0	0	118633.1948	82128.1247	0	57645.37521	0	0	134154.728	0	70829.47916	0	71729.45302	0	107666.1798	0	279934.1202	0	56007.21291	0	50266.69066	93517.54259	108326.9599	46394.98091	22705.30904	0	0	0	67643.87003	43600.91087	7694.149681	0	57732.45959	0	2561.856228	0	0
108.9775281	8.645791411	108.9741978	108.9784963	126120.1259	146032.2459	147680.6085	211740.3439	112145.1511	113839.6724	130234.3562	134812.7629	117788.373	131838.0877	132599.0062	146206.2893	125896.4874	141800.6263	125162.4596	115624.6574	117083.7313	131746.9736	156319.3395	116241.7762	129712.054	123731.0691	137576.9497	94007.81087	126006.2669	555911.6668	114900.6801	134614.0327	136481.6054	115767.0222	122823.4788	133371.7988	84944.35987	131284.8469	106464.1396	131187.8294	128542.3736	124362.2684	142044.5028	131541.838	95428.92517	132511.3025	117933.423	101039.8055	58344.42945	154622.3488
109.0088821	582.0680733	109.006658	109.0121412	984.2676458	52732.12295	6693.9584	0	957.2192727	0	0	62182.3285	0	0	1428.071542	0	0	25089.114	0	0	0	13597.4266	4079.5157	10367.38725	0	975.7335747	7630.26745	8071.3288	1495.438094	0	1533.681572	0	47731.65035	0	36919.3452	3402.896874	5606.92985	0	0	39725.5373	1427.311823	1348.24095	0	0	1437.940691	2470.78977	6301.450896	0	0	1190.965886
109.0098849	190.8903434	109.0096683	109.0100983	19827.30495	8701.55915	6851.2129	12075.37405	8638.67735	20198.2734	31441.53825	32417.043	29667.92	25309.75785	24420.26955	40211.2236	36444.14091	36507.381	48636.71955	45077.76852	43638.36638	44024.14925	50382.94713	27749.0142	51966.97562	42466.47235	49435.8136	50713.0904	51245.00182	137743.6263	187562.4274	88917.97331	95973.104	148805.3907	151782.6492	118075.8705	161333.2834	157399.8984	136266.2388	195442.0798	47208.28641	141653.053	134847.3328	143951.8297	162433.407	161531.4433	183372.9283	185122.0744	197733.2795	195939.6361
109.0215187	405.0261366	109.0212806	109.0217107	0	0	0	0	0	0	0	0	0	0	0	0	0	0	0	0	0	0	0	0	0	0	252472.7708	0	20154.9805	615748.2491	0	0	0	335718.65	0	426311.9998	0	303691.7972	189948.2689	385156.9745	235150.1759	0	595892.5064	546107.9821	428811.0316	687237.4602	407199.8799	465395.6291	494068.897	0
109.0217132	11.14598441	109.0214956	109.0219257	0	0	0	0	0	0	0	0	0	0	0	0	0	0	0	0	0	0	0	0	0	0	187097.0564	332294.662	137740.6898	510454.0891	217743.0637	166633.1753	216413.7047	207789.5286	227837.0053	159689.5304	138731.2491	136286.2602	166481.3903	175542.9672	121365.5858	107429.3612	237233.649	142231.0202	308213.3828	172065.2882	190797.9087	156329.2332	21665.72964	137028.5811
109.0215818	353.0359657	109.0212806	109.0217107	0	0	0	0	0	0	0	0	0	0	0	0	0	0	0	0	0	0	0	0	0	0	80327.72392	0	113921.6349	329903.8423	0	180316.2963	29537.79825	47343.5482	231717.359	250695.2072	318958.0174	117237.4285	19870.1173	124639.4927	301635.9736	324243.2473	357042.2544	298253.9842	337703.1617	238067.9927	311907.7395	34034.9798	98305.92863	170318.9158
85.02768797	290.4477541	85.02695359	85.02784234	17194.39215	51868.7691	47139.77775	27396.08725	124402.6895	129834.3512	104350.3968	104871.1483	114268.6396	186828.5997	175354.5003	92608.44961	157084.483	157323.958	140516.7433	142077.2905	83299.24985	117749.8405	100424.207	85339.72206	126275.3176	100877.3145	100263.785	93731.41335	122286.7793	0	79405.69501	64577.13874	61188.61302	89990.93568	120332.2068	134028.0369	134203.3907	92067.95149	102401.4378	109302.3134	66554.1651	37117.51425	59139.5844	31245.7687	53840.37863	50188.8197	42660.27115	57326.9646	27784.33006	26812.562
90.05422545	68.31726139	90.05405972	90.05438263	56738.46838	9125.0255	144974.733	132544.339	55153.49085	44004.024	66229.38253	88172.02956	74913.00075	18499.29115	113278.1349	15510.36065	47758.28105	22265.59175	52084.38085	54705.77255	63636.166	71296.33325	26842.20153	29609.13905	52575.56192	6671.12185	56936.6542	38317.29473	47060.46935	91557.87345	65958.87532	42844.37705	51515.49198	67015.18972	6153.5595	48879.3607	7894.51345	121883.8078	83329.52085	12327.43825	29286.0702	118673.2366	58130.1922	16456.77385	24334.61539	70284.95858	70023.4491	75066.91396	73337.1531	4540.1475
91.02277472	170.9750061	91.02261066	91.02343099	7533.7726	7074.22665	20004.51298	0	0	0	7999.24995	0	0	0	0	0	0	0	0	0	0	0	0	0	106109.5908	0	135528.366	0	0	0	0	0	0	0	0	0	0	0	377842.9221	0	0	0	0	0	0	0	200193.5887	0	0	0
91.54169049	44.62523333	91.5416239	91.54178937	42168.7155	15963.59035	31570.0134	23543.4578	30547.16985	26829.8671	0	0	0	0	4519.1	5101.15045	0	0	0	0	0	43715.4122	25400.73645	45845.00715	0	0	0	0	0	72810.7171	18027.43725	0	26965.23875	7129.70685	23070.35615	24189.4643	102796.9835	0	0	6553.8925	0	78595.6706	0	0	0	50013.3859	12133.2934	13672.43085	89512.2126	24819.89205
91.97933555	49.75031194	91.97920004	91.9793667	38316.95115	84501.0781	71764.31395	52435.58495	47279.8466	48644.2861	112804.2798	83754.7134	62350.35845	87664.3015	67512.14345	83722.74695	79361.978	82190.03015	83974.8864	97924.99395	78779.5827	89137.28785	91055.3519	64365.74595	93733.1065	102552.4418	73365.779	101026.7496	81716.20045	114887.6151	68248.2979	100934.365	112475.7653	80596.17385	60025.29975	45159.828	118825.7306	95393.88115	93589.8502	87219.87075	107441.0756	76371.3536	77090.0204	72172.10175	86477.4271	80989.51105	49716.41375	68370.9162	135715.5366	77519.7616
92.03933747	44.80628831	92.03922626	92.03939308	3936.2603	9260.6913	0	34784.93825	42704.6793	14413.60775	0	0	0	0	6248.33345	0	0	10133.0734	0	3293.52945	0	0	0	0	0	56530.6371	9605.56965	5192.76065	9399.5634	380042.8606	0	0	52395.89205	142117.2563	35009.94145	21880.21985	26498.61045	0	3297.27955	0	97656.3606	11420.6231	0	0	0	56594.34555	21991.0772	26325.3542	47459.0847	16856.7017
92.52155658	222.378713	92.52139038	92.52172665	0	3747.88365	84574.46535	27113.85605	14191.91725	22747.97485	13575.3765	16058.5943	17426.8927	23397.62355	12354.1801	15021.1506	12965.5671	27028.13375	10026.20645	28932.219	21800.1274	51724.27735	32049.41935	6336.79155	31144.13195	55766.4664	33352.24065	73325.4833	87841.7703	52389.809	187894.6662	93345.34215	120483.1873	191532.7771	233817.6304	279884.785	237930.4468	201312.7545	195599.921	198837.7424	133534.6173	185366.2784	133167.9979	170895.3806	142808.0912	207987.8322	259862.5338	215104.3188	265647.7839	19539.50519
97.00024997	45.01293825	97.0000785	97.00025899	14686.1584	16473.8602	22959.3835	134482.6567	67056.62415	56755.692	0	65822.51395	0	0	8155.8436	81354.09355	0	0	53012.0146	37741.54785	0	12384.29005	9927.5361	52953.2299	7481.29605	67428.9485	9665.41055	21936.6435	12358.31145	16175.90525	23077.3956	10803.5757	13666.5165	15855.81815	75681.4712	77330.7755	78820.15185	9045.1731	87332.88645	11688.5607	13906.52405	16926.0469	12503.6385	13633.90485	0	13352.8355	69631.67635	53826.33565	50873.35285	47789.57615
97.96802034	174.4125164	97.96745363	97.96818642	0	34020.08395	75550.66014	0	59713.93355	51274.51197	38866.3062	101723.5779	41094.11844	0	30756.62385	59628.69729	0	85053.67135	5352.9966	11810.37125	4967.9612	0	0	4549.46895	80243.44097	7265.58685	7044.6858	28667.3923	3686.6535	129104.7576	2545.83145	11213.865	36215.55605	23713.2825	15137.4052	12531.56765	36945.33125	27863.29451	23627.70802	17366.55365	4686.7255	72684.62748	36082.0876	34073.7988	31696.14595	18210.0677	9069.12455	2968.0767	48557.05332	0
98.05929899	97.76316936	98.05911554	98.05948244	38000.36804	0	3597.4016	26744.82804	25326.64935	0	25962.25605	0	0	47245.19563	0	0	110711.4735	61988.8578	0	0	60895.45505	0	15921.60395	53302.629	0	27897.86505	0	134206.0347	61133.01966	0	0	0	9412.4797	0	0	0	0	0	0	3673.83635	0	0	0	7923.47235	0	0	16984.1898	0	15145.98625	0
101.010596	226.4862326	101.0092108	101.0110329	36075.805	75587.57841	10886.48445	48606.0022	10417.7609	38125.29425	3912.3236	7656.6268	24491.39175	28410.48625	24356.1117	16009.43755	12547.75405	27521.82925	10572.8086	7665.6745	36883.51625	19457.86815	24160.22815	38681.5805	42822.9536	18606.43675	14286.15205	28584.57145	19074.8922	17714.9932	100628.8492	258159.0916	172711.4939	176219.6063	216869.6372	204922.529	222806.3557	242614.2732	125411.4254	109208.704	106593.0059	430504.493	158890.7059	192117.324	141270.2569	82140.9353	97551.24855	54526.45714	25509.24835	9299.93575
102.0456884	60.9707647	102.0455118	102.0459013	28963.8512	26490.5449	7235.5854	89634.11665	0	58174.58777	19166.49515	16795.0479	21559.49625	27896.93225	21957.1383	16284.5154	20047.62235	58841.40844	40665.4489	62099.4547	91055.16454	49923.03357	10588.63	43928.24515	35078.02897	31828.5134	31587.2914	39078.99716	20247.2789	28588.7666	57557.38227	55940.43413	36197.34634	16804.2319	28811.29215	34295.79667	52136.66283	65712.21037	3820.058	52920.37359	4836.8386	68430.33098	59353.49389	33041.68502	5545.4442	9141.5788	43787.3933	58673.26473	35741.45675	6727.8503
102.5083832	342.3773246	102.5077627	102.508449	356240.3012	45947.24642	46222.2955	8010.70595	165241.4404	167037.3433	55359.526	105754.3671	64125.5306	91091.4045	117898.4689	104547.6824	55248.04791	114590.9726	59115.50905	96753.57175	75152.62425	83370.98032	54435.0168	74780.25167	101462.0371	73646.58636	72661.6469	110065.4104	189775.2667	9538408.87	966501.6258	429542.2537	305832.9537	224023.8659	184888.4558	140093.488	194320.8779	238640.9037	219608.0909	198352.6569	113626.6274	186648.0268	126463.8331	130454.5238	156302.8799	174651.3125	128897.0448	124371.0086	115744.6205	1207955.476
103.0554887	271.9601978	103.0551372	103.0556314	0	0	8835.04555	0	0	0	0	0	0	0	11576.4353	0	0	6335.3359	0	0	10210.01135	0	0	0	15265.2409	4990.19545	10250.76595	0	0	0	11188.66385	4065.43285	5874.57875	0	2614.87195	0	4030.4017	5827.1251	8388.5715	4893.08445	0	7995.0546	0	4581.57025	0	6297.3312	0	0	0	122152.0092
103.1302939	238.6200854	103.1300873	103.130483	86277.17665	91031.67011	96706.2397	127046.2841	112038.0266	197053.0394	186449.3022	218722.6161	233393.7074	244453.4705	78332.44964	243275.517	212796.9286	240132.4765	207194.291	210589.3326	142217.9856	158327.2282	174542.1253	157844.6099	153756.8772	166912.6483	181684.2905	130331.7136	135828.4623	88549.93091	146358.0015	94268.31139	68145.80255	66067.70194	92942.11074	77921.44565	52458.22203	42241.8814	53736.5244	66474.2784	81933.32654	22554.5876	75021.46919	115122.5954	85877.97315	62384.35758	116172.9578	96173.39504	234387.4354	127541.3729
103.950593	402.8091618	103.9491496	103.9524535	0	0	0	0	0	0	0	0	0	0	0	0	0	271186.7847	1009313.681	0	0	0	0	213374.1448	0	0	0	0	0	0	405267.7852	0	0	0	0	0	0	0	0	0	0	0	0	0	0	0	730341.6405	0	0	1124383.361
104.0487184	134.486834	104.0481325	104.0493355	0	12231.1164	5439.22665	5425.75945	7503.9137	13725.2273	56533.42618	26080.6536	67371.03664	13848.67925	17271.8526	19962.79614	8894.30165	15565.7506	8333.72275	0	3844.92615	0	3266.70715	0	8893.0409	0	72337.436	25833.66498	3194.88895	62730.1876	0	43891.47216	11489.55435	5016.58215	5675.977	0	4222.6826	40097.04916	38146.72105	40819.788	9329.06845	12977.3737	30253.91725	32672.62522	21606.2092	62231.92203	3982.15955	0	4632.93805	5897.29555
105.0691118	326.3376116	105.0687736	105.0691806	127574.7308	198848.8674	59087.76847	120661.2379	305658.8769	272493.0307	246368.1267	38828.1436	230493.6211	476136.9973	553529.9542	272596.3052	464151.1087	234579.436	414541.3346	164435.6035	104324.0874	283337.6457	221457.0529	257908.2276	192380.4379	217137.5884	293452.4026	230731.9452	397385.8721	77092.36275	596867.3286	301314.626	343383.2633	156046.467	199373.1454	89239.03738	369868.0772	40604.11665	438613.399	286785.492	220738.0849	228436.0136	370741.2449	221991.3945	379776.413	316513.4145	146888.4135	206631.1721	242832.8612	238688.0982
106.0491968	60.99911792	106.0489833	106.0505308	0	50076.2579	22528.53165	107554.4827	158020.4305	128344.0179	85967.41098	93303.91655	106085.2035	93090.44851	0	74306.34862	105925.4758	90134.77633	73706.44927	79359.42185	44440.1745	98127.54939	10572.124	9770.982	41250.8605	77902.45446	28640.5542	0	53669.88787	68360.89775	70334.3764	0	0	0	78927.27851	37007.81142	0	0	93677.09847	114340.1012	89798.20457	49178.03294	102741.2397	0	74115.76335	108767.4813	87214.94635	136722.9539	92534.88177	68014.17069
106.0516937	68.73913299	106.0514592	106.0518719	119470.4033	139425.6744	131277.1716	191479.793	236417.8635	208018.1343	130607.7508	189646.1011	136271.5707	8204.7606	180876.7801	133460.2231	152581.8167	199742.2427	148267.6102	169479.1784	127198.6014	157200.5217	73012.54918	3566.5563	125237.7589	122592.2184	108929.0311	138149.5263	126637.1549	0	91450.619	130523.6912	108041.9969	85047.83184	116054.1857	3677.00405	116343.6166	170289.9362	130423.5995	138800.9612	7444.1738	102579.4314	156004.0149	86147.26752	139830.6149	208272.6328	163038.2505	163330.0306	154929.2138	113781.5671
106.0518063	354.5375208	106.0515624	106.0518719	40965.28745	106177.5027	112733.4966	118536.8532	132755.0456	63433.0594	75861.49641	36369.16845	163398.1983	167367.8995	113882.8026	143422.1714	122022.1011	200143.866	209271.8559	230559.7325	190296.6419	204696.7158	143617.43	110215.5665	190010.3877	187237.2871	279376.528	221107.202	209181.6071	0	47413.47255	119788.5386	165056.6113	180048.4692	198503.2652	162811.9963	182180.7276	179639.9282	224226.4939	150686.799	222378.5651	198563.9257	125143.3751	157478.4522	181764.8041	233457.6175	146303.7006	162320.2805	200391.5994	261394.6623
106.9499003	50.95161975	106.9497175	106.9499264	347669.5053	367684.612	395598.6602	788328.9829	859316.5155	983605.8333	246325.6913	172086.9737	178736.8339	181816.9288	192308.607	199711.5083	198777.2367	219070.5631	204737.0885	177376.2491	182150.6392	184213.5484	185141.5945	133059.3896	156172.5932	149822.4566	182659.6133	190592.8078	216125.7319	501407.8233	252167.8581	166180.4834	181160.6118	174796.4865	758486.6784	711293.255	820261.0672	219790.0546	190301.6408	235321.5618	192200.8354	158563.9807	203854.8471	259506.6733	332638.4049	246836.9259	636472.3814	616993.4087	1156178.785	740863.0498
107.0517176	68.88185335	107.0515532	107.0517624	0	0	0	0	0	0	0	0	0	0	0	0	108528.2765	98681.92906	104632.7886	0	0	0	0	0	0	0	0	0	0	0	0	0	0	0	0	0	0	0	0	0	0	30936.48257	0	20519.7905	0	0	0	0	0	0
107.0695516	123.9113112	107.0695516	107.0695516	0	0	0	0	0	0	0	0	0	0	0	0	0	0	0	0	0	0	0	0	31143.6173	0	0	0	0	1689598.939	0	0	0	4094.260034	0	0	0	0	0	0	0	0	23044.33643	0	0	0	0	0	0	0
107.5165404	350.6509475	107.5161467	107.5167786	1310.002858	50373.8252	142762.4075	120812.741	0	170446.8883	20267.5991	2949.8789	0	57073.32655	66380.0206	31390.748	0	10439.8339	7733.2553	6268.667	13725.06785	10633.1629	0	97854.08977	23324.12565	2859.13265	0	0	95973.7005	38076.45125	19831.72395	34020.79095	18498.5733	13723.6478	32849.65525	194961.4638	9572.0454	26694.9352	33021.8798	0	7004.33975	33936.10035	312753.1065	88525.51029	105934.9939	115462.3497	74076.65624	276653.936	33106.8303	0
107.9775258	177.7424717	107.9774117	107.9776236	17532.0398	33332.758	0	0	69165.37144	0	0	38886.2468	0	9929.4413	0	0	74585.98795	45516.86519	83750.61746	0	0	34617.3679	65088.7963	27432.1153	88852.49306	50645.11871	24859.4808	13979.5321	37506.93567	39962.0283	14044.4531	38733.3764	0	92637.14279	0	0	0	59099.3952	36624.12105	0	0	33538.9019	42442.43	1708.28315	0	25808.52839	14480.55305	42214.32097	0	17792.97045
108.0141711	315.2608504	108.0140932	108.0143053	49386.197	106923.7424	0	103447.8477	35317.5257	66783.05685	0	66359.6032	70783.71807	83229.06224	0	0	0	5594.5785	6300.702	14188.0658	0	7705.84415	6929.6533	61540.41807	6404.8677	0	127456.0603	7349.10285	3303.11535	82633.34305	30171.24	30919.2375	32282.7037	56679.841	43064.5484	7517.7149	40982.512	44556.60185	15248.62775	24648.66545	31405.2154	99384.16474	286603.5495	136170.3484	142494.1409	58706.11806	96397.71334	31124.14015	34747.09125	88298.63549
108.022104	58.16690689	108.0219408	108.0221529	0	0	0	0	0	0	0	0	0	0	37696.7586	497.208643	0	33894.23905	15137.67615	0	0	642.4539573	0	116085.0486	0	472.5080181	0	0	0	13849.8038	26294.6151	18393.1002	8217.77375	0	8095.0775	0	15255.2781	65260.00243	0	117040.6733	21564.79355	19069.22345	0	10287.5159	37955.37815	0	0	7027.8251	0	0
108.0674343	290.5106411	108.0673465	108.0676649	0	0	77129.25209	158083.3603	13293.46225	97837.93308	10131.8358	0	34753.10155	30513.2568	18501.89265	9448.81265	48901.0647	21861.60735	58475.3309	52318.08687	31625.65945	27995.46765	22204.97625	23002.7114	52144.10145	3516.07735	41727.7837	27044.9812	89121.29627	103969.7719	6641.5163	35102.45825	47034.09313	60173.62639	39218.8219	66030.55561	57001.62126	73042.75415	80145.92162	50272.94995	42110.5492	27418.82615	10816.6841	30491.632	66850.05341	90302.83739	56665.19325	70503.49414	108930.7959	64753.78393
108.4781123	191.1199299	108.4775025	108.4782496	75215.28023	5677.89565	89645.59424	32149.8609	6200.95775	13841.676	3473.7946	4908.61835	30218.58105	11278.99235	5381.9183	6433.5946	25756.53505	8305.69535	18630.3222	20779.88895	9238.65905	18853.56845	28621.17695	15211.78005	23189.7724	16935.64595	39966.20606	24122.7378	31956.73335	33838.9494	21369.84195	21671.87995	17752.00295	29196.9538	21191.0922	48175.54413	34030.0682	37859.9127	37895.52475	48723.57925	50507.09105	9008.3131	10010.9589	54830.36073	43183.76003	57512.72969	33463.8111	52225.42826	45658.3608	25240.132
109.0276689	314.8755975	109.0275176	109.0277326	4869115.013	6774467.368	11922601.38	11045717.93	10826443.2	10741648.64	7972930.507	6442733.033	6704883.656	3972477.672	4482758.397	4485492.87	3720350.665	3572286.454	3569741.739	3128973.423	3494507.9	3902381.041	3782742.562	2699042.819	2436319.32	2658667.6	2208840.425	2134463.535	1775652.612	0	0	0	0	0	0	0	0	593723.8345	0	0	0	1409583.215	1228859.158	1417729.017	0	1104543.094	835430.2913	778049.9115	866475.8392	0
109.0470337	179.1661603	109.0468771	109.0479528	9487.7244	0	0	0	0	0	0	0	9780.3664	10765.51925	0	5499.6837	0	0	8278.54895	0	2934.37145	0	0	4739.5854	0	4639.48895	0	8590.92805	0	65617.7011	44913.74041	0	0	46791.61862	0	3536.7638	19760.2925	0	5263.64245	0	0	4531.6372	4263.2896	7962.1422	0	32558.42337	18125.5796	50953.4125	6138.9313	24706.5483
109.0514291	195.8476977	109.0505345	109.0521481	70747.09283	231720.4481	0	121775.981	27864.1815	0	0	122974.443	0	0	72605.54667	129215.4985	125739.0668	0	0	11095.14664	48438.20752	113584.722	128720.1936	44079.58984	0	85297.10431	93559.28541	0	0	15573.54295	28699.60535	28836.3034	0	0	71573.78139	24913.13297	0	0	6201.27325	155037.4002	30584.88755	106371.3054	104398.3862	0	0	0	36902.17299	23291.82393	63692.43653	51527.3571
109.0636899	41.07947152	109.0623685	109.0643052	68138.45959	0	0	0	0	0	0	0	0	67238.44517	12690.33335	46284.09583	0	0	0	0	22751.67831	75797.59178	0	49424.11516	0	0	0	0	0	0	0	0	0	0	0	0	0	44098.97713	0	0	0	0	5705.905799	6819.698312	0	14543.81994	0	24163.55584	0	0
109.0640362	254.8144436	109.0638748	109.06409	429313.9591	377535.2516	30665.3683	48639.67205	239583.5632	269696.5642	230084.3683	181814.9043	204529.1445	42113.04815	0	293964.8583	235829.7358	0	140933.4845	164970.4078	243247.8514	191074.8181	85964.77419	0	186059.6124	188677.2859	258877.8454	0	303840.3504	230783.7954	187144.0587	150096.2205	27611.47799	283539.4881	99641.06312	127043.9192	179278.0949	134451.7148	0	151808.3994	130809.6317	23677.7689	210943.3003	56104.79369	170430.1614	170888.5935	97862.66854	157432.1886	146161.4616	239407.8387
109.075241	563.9504398	109.0750653	109.0752805	47371.35569	0	110492.0337	72715.4356	0	112846.0871	121098.2155	0	0	0	0	0	0	0	96009.14151	0	0	172350.8961	0	0	149818.7907	98669.54136	0	0	112924.86	261168.0991	101514.435	82084.5013	0	0	95748.8047	0	144504.8916	0	163546.2542	0	0	163456.1457	0	74489.82943	85895.59923	144181.4845	0	0	0	238143.9627
109.0752694	60.21367633	109.0750653	109.0754957	144619.1825	135470.6475	145925.6969	147646.9772	126640.5301	166266.5264	61476.20767	146402.8325	63222.46354	61343.31246	123855.8992	82887.72044	89601.07094	142856.1469	148586.8863	71341.49672	66686.92579	150422.5721	136719.3279	70840.67422	121849.8631	70380.12253	75849.11454	130881.7418	73496.10351	564780.255	168756.259	53080.96459	129273.1637	148467.5505	76568.70383	144246.8949	120332.8054	99514.75598	69645.29198	155914.3078	142881.7146	131524.3105	124124.6243	75198.99385	194611.042	157936.4682	81861.59364	79191.794	146429.8785	149401.7242
109.0832907	386.3255869	109.0829212	109.0834593	120511.4059	0	0	0	146139.0442	168920.6836	219185.1578	0	0	0	0	0	0	0	0	0	0	0	232885.0528	0	0	199129.6285	164552.6057	0	0	251935.8711	0	0	221106.3974	265202.8351	0	0	0	0	0	235633.3478	0	20542.9989	0	0	0	0	0	219540.6227	0	0
109.0833306	529.5066898	109.0832441	109.0834593	352423.9946	311610.0662	377566.1826	375721.4436	365510.4763	20281.482	13157.3141	393766.2912	338380.843	356406.4996	291998.8062	342385.8507	328848.4134	304504.0847	298749.5288	344648.8747	332915.2516	310570.7582	331443.843	25499.0685	281694.7276	365604.5697	344818.9169	317326.2156	310675.5799	34709.06745	127396.7982	370330.4102	280746.5176	378874.2552	467487.9309	296349.4587	365489.2331	415024.3945	391818.9515	350422.5202	383261.7522	328108.6478	349922.8566	365374.8821	17633.88	368905.7268	396384.3313	392060.195	321656.5006	339686.0738
109.0834027	73.52136932	109.0832441	109.0835669	45881.60066	19211.35029	30249.62314	51157.62096	24667.97985	23076.09765	41753.33439	42490.36755	42726.00411	63604.46172	56790.05786	68619.57584	49045.35775	46764.55795	55991.12445	58051.56432	61156.13832	62954.2125	83744.36116	77062.82116	75272.18964	67919.39494	82289.04852	78208.99649	83501.24558	67290.15821	93825.78375	50026.69632	121341.4503	97558.26469	55550.48956	75411.13319	76748.39428	70269.36069	73418.62877	100415.8209	75633.95155	96770.75607	101873.6369	73227.99325	90938.40024	104236.9165	85073.71397	89603.35191	105991.9726	106034.8759
109.1002999	406.4798933	109.1000349	109.1004655	0	0	0	0	243906.5112	0	0	0	0	0	0	0	0	198044.0168	0	0	0	0	0	0	88577.0691	0	66959.45877	128803.7093	0	0	0	261004.1726	0	0	0	85287.7862	0	0	0	185030.4917	0	0	0	63099.84547	115255.6308	0	0	0	0	0
109.1003951	537.0626901	109.1002502	109.1004655	6631.18585	156329.4378	10365.71005	33592.96425	7714.2228	12493.64925	0	0	71454.46485	109408.4369	102378.2786	0	46017.17575	42909.18995	52984.3872	134317.3698	33048.4785	73092.608	19423.4038	97906.92985	46287.8726	86564.5861	58714.1046	0	36155.06555	203751.1181	208843.7247	51140.4468	8102.89805	1647.387003	109845.1882	23155.6076	0	0	18464.72795	141729.6746	86383.31095	78545.9261	67712.02961	8060.9295	72227.75669	7572.89995	21121.6361	0	80307.48383	89345.142
109.4782338	8.648550182	109.4779913	109.4784241	147423.466	159520.2758	134318.5889	157340.366	191563.15	190192.6538	165326.4814	103374.0303	145317.4425	112716.496	127948.4873	159502.0052	99157.97493	128192.6108	130053.5329	117701.8003	132209.2714	145792.2104	115088.0287	133952.0327	113271.472	117881.5891	132784.9582	117761.7595	118495.87	719311.3785	100145.2575	131304.7747	152612.4023	136294.3206	119552.5872	117446.1264	89326.48995	128582.7238	151885.3065	113322.1907	102926.4662	188259.0527	177586.6493	168053.0899	136169.5113	125288.8721	161290.0517	174402.9949	46161.96296	193749.6805
109.4782365	151.2855783	109.4779913	109.4795062	0	0	106139.6082	0	98760.94672	117227.5536	109869.9175	91418.07947	0	0	0	0	0	0	0	24524.82266	123648.0871	25508.13276	0	0	0	50761.65712	0	60615.20799	104277.5946	0	0	114009.6753	0	0	0	0	96242.83929	0	0	0	0	0	100950.1624	0	0	0	117317.901	91814.5225	77646.20853	83889.73943
109.5143181	409.4123726	109.5094862	109.5151154	0	0	0	0	54060.7062	0	0	0	0	9592.5132	40861.40495	0	127323.3991	13047.4563	109438.5671	127593.3316	56966.7205	65010.658	0	19963.71675	74164.31565	94715.8127	28078.8155	33724.3994	93245.7671	0	0	152932.8237	87541.66781	195963.5287	195257.8933	153293.9689	246527.9619	275787.0046	191770.8711	47409.98336	184425.1734	38723.10665	299183.7277	244299.3301	264300.9613	241453.1027	146575.4755	176943.0897	96300.79895	74702.36155
109.5208193	147.4688292	109.5206369	109.5208535	266637.6193	0	50687.21701	233171.8597	0	76385.28911	253831.0268	215670.524	195651.1368	61866.02465	0	44564.48842	0	0	248209.3257	235628.4454	292908.7844	242440.8324	355547.4398	327185.7788	297136.6629	104719.3651	353718.6406	0	348634.8671	357265.1376	0	0	0	0	0	58258.92065	363260.5574	128520.2209	140303.5628	178889.1372	234364.447	86758.78273	43192.98705	176217.2117	40494.02525	337570.7677	0	245470.103	218441.9303	164942.2824
109.5208803	11.84903357	109.5208535	109.52107	163448.1546	184576.1494	118498.5977	104191.503	124345.1559	187768.8038	124567.6884	140980.3109	186299.2907	111145.1055	184057.6631	193089.3337	175819.6038	122780.5397	138482.9693	141964.8136	151863.2447	162266.5332	147584.6698	143609.7065	123421.2583	147356.2032	159110.5598	146618.7474	130340.1418	383467.2033	188078.2328	184860.2633	193702.0102	203686.3061	207596.4269	178312.2306	171477.2875	251404.0965	166694.9071	158671.3006	105254.5346	118282.4974	187135.6342	197203.9968	157475.6408	152180.7554	203798.0287	219237.5852	57374.35527	187822.9113
109.52081	326.0443841	109.5206369	109.5209617	21719.32075	271448.3585	90594.37333	0	299171.7575	467407.3593	479154.2119	292362.1693	379424.2155	409503.4573	391445.2967	502563.5628	374539.3327	294728.3535	230433.0362	59201.83893	606617.4909	534644.4521	439654.3055	506847.5683	526213.5758	593570.0403	57673.71851	514112.2277	546203.0334	619575.065	629072.4127	0	637221.565	592671.8977	615227.2343	429925.6854	216402.9297	403445.0029	362825.5143	0	0	787976.1878	620177.0988	480200.7056	623804.929	676676.1821	235226.3411	779826.4099	152389.8939	321589.6082
109.9778775	152.9185642	109.9778775	109.9778775	1030579.996	0	0	0	1179196.232	667671.9814	1089885.294	687932.9475	286408.2582	0	0	0	0	0	240490.4645	0	0	101279.3116	1271390.733	0	0	255967.4965	0	814486.904	0	0	0	0	0	115612.8874	835137.2182	0	0	0	0	772073.2644	850361.5382	0	0	0	0	0	217406.6919	169727.6695	0	0
109.9779076	6.263033926	109.9776597	109.9780954	1224491.874	1015109.953	1182015.325	1137210.09	1084505.707	1099044.723	1229327.835	1204589.055	1265904.489	1267138.983	1251178.542	1125033.18	1221458.324	1172680.902	1093646.341	1195188.795	1196504.825	1306746.955	1196540.029	1135515.114	1258924.322	1293997.707	1393134.248	1186713.952	1197318.579	6541117.875	1331222.708	1226719.112	1145184.755	1189165.118	1331107.251	1332953.369	1208468.372	1397132.391	1415407.013	1283534.357	1410908.906	1412682.258	1482800.195	1349558.852	1240005.257	1531240.387	1479231.785	1472174.958	71610.11796	1618370.905
109.9881573	374.537074	109.9859402	109.9885552	5485.4209	0	0	10701.48315	4926.0032	0	0	1282.828103	0	0	0	59165.16305	5758.846187	0	0	0	0	1836.35507	0	28621.6293	0	0	3702.382945	0	0	0	0	0	0	0	0	0	0	0	72232.24568	0	0	44862.0328	40265.5596	0	142479.7696	73317.81495	135243.113	0	47888.47905	402237.4581
109.9883918	14.50568109	109.9861581	109.9885552	157315.4063	128160.5068	127059.2442	139055.0021	138297.6142	97175.50903	106273.4392	153023.7325	87713.47825	159211.8905	138063.8714	129424.0091	129524.018	148608.4466	118216.0972	173497.7886	101214.8403	85475.45305	146174.1381	108427.1641	88619.32789	84924.78176	74812.37707	119065.4273	114636.6282	273307.1747	117737.5408	124230.7296	100595.9899	121942.8781	111111.5374	113703.5505	96608.55406	126435.8561	100812.9876	88304.59485	96708.663	45979.38278	106229.1271	110249.384	107868.5313	108291.5567	123266.382	105956.0271	52647.40593	122916.1003
110.0191974	398.453571	110.0190715	110.0192895	0	0	831389.8201	0	875017.4606	798015.5391	1717810.717	622021.0944	0	457026.7268	1031477.371	0	0	765366.2765	1043808.73	2091830.964	1342474.119	954353.9679	0	0	450317.1294	777932.4179	1375499.181	1306753.07	0	6549413.778	0	8785773.819	1175132.434	10362082.81	2760139.461	0	641262.7619	1984976.971	2972557.28	2956550.333	3698576.154	720805.7488	8741900.533	6411769.413	4825231.885	3316661.633	4109285.423	4209406.46	4377178.409	3622234.94
110.0193144	10.51997372	110.0192895	110.0195075	4186426.108	4081488.661	4024236.576	3961075.893	4040553.782	3726043.646	4043957.803	4259029.754	4075451.136	4161336.538	4422328.215	4187195.263	4118873.818	4225260.135	4071858.127	4048947.377	4017881.249	4360713.76	4070930.106	4198297.971	4147507.488	4135083.078	4629065.414	4237603.242	4188008.178	12493431.25	5406980.924	4645377.195	5053737.171	5659434.364	5286452.996	4413211.424	4143501.939	4083956.782	4383271.936	3978229.851	4244592.019	3958996.963	4361157.938	4800500.447	4045701.638	4471232.365	4804062.887	4343543.904	762399.0186	3708001.085
110.0316353	227.4050788	110.0297552	110.0349886	106870.4959	390035.8525	0	276207.3077	297811.3816	169894.8042	130625.7829	0	0	0	16321.27652	188437.5851	64936.21645	0	69177.58271	0	0	0	90641.99377	0	67271.17449	0	0	71572.54855	0	0	30676.719	0	0	62541.15992	0	43891.39825	65412.95201	64312.73719	0	47996.92357	65228.78206	95995.09802	48988.8499	10004.28705	70067.52394	49084.3412	7373.60485	101270.0727	105139.0837	0
110.0592872	310.8715194	110.0591979	110.059416	0	22688341.73	0	0	10355564.65	10731193.88	10889031.34	10358661.5	0	3629392.785	9314497.998	12858903.08	11107770.94	970094.4208	1135285.017	11923511.35	11036872.9	8936950.717	2451658.014	1292817.376	10021600.1	0	10308592.82	6704187.976	9571407.04	0	0	0	1699270.001	0	0	11944463.15	3015338.057	3103932.968	766857.0853	0	0	9271448.162	8946831.311	2778458.635	5379103.085	17793762.18	7269793.058	0	3952781.42	4300505.293
110.0593903	7.253249986	110.0591979	110.059416	3485078.08	2673950.832	3334723.487	1381200.077	1460645.008	1593100.836	1201812.983	1958267.326	2683960.844	2843137.718	1185094.681	2709129.99	1501759.132	957309.2836	1253657.949	1242324.304	1122779.958	1202833.572	986901.9034	1038137.669	1181038.649	1219943.284	1267333.509	909577.5088	843219.1401	967666.1961	849862.7519	965716.9317	963305.5403	951974.195	1065794.474	982374.7046	554416.0736	469788.9926	417988.1112	879849.5908	419680.6662	914279.0616	1030170.678	799776.9597	905613.4875	556225.158	650971.0505	1272647.382	1674977.796	468937.4101
110.0705174	262.210797	110.0703237	110.0707601	81053.62738	146816.1413	100372.53	61165.10635	53837.90946	72815.93761	0	81065.2561	0	67040.32386	63538.50751	0	16173.86984	0	0	62536.22107	0	21386.00886	0	0	0	60799.92917	0	0	0	0	52601.64475	0	0	67101.17257	25981.5922	0	23674.15393	66727.23883	61697.08413	0	59171.97166	106318.2794	0	48070.59047	0	58574.91627	38274.50193	27512.41794	68734.03127	0
110.0705277	160.213781	110.0703237	110.0707601	360964.6993	333572.0339	256388.4598	212848.3169	234991.4787	148446.8566	148306.6162	112539.1002	98512.43194	68789.26065	86590.81425	128895.0961	102650.0159	151552.0285	100556.0511	57258.20255	67466.66065	80124.96315	82213.25635	93287.07895	76726.40271	90510.40727	103975.9438	125791.8825	136830.5453	92845.06374	134973.5031	98844.38614	70736.89065	71263.25465	31966.4081	71563.30969	57408.91964	100132.0204	132101.0941	173688.6862	70825.77355	88220.87585	182446.7125	114594.6568	159493.5775	204876.7462	174960.7439	171558.6592	188470.5049	101836.8199
110.0956745	195.9828242	110.0954177	110.0965089	55601.8667	53993.8772	61588.4035	39384.0633	17528.39825	40951.74155	58171.27516	55759.03211	98081.66076	47141.92069	59568.9877	83045.86849	68439.48253	49944.1178	73911.81869	88721.2096	92634.87683	38952.0476	74284.45325	113780.9038	45104.82716	55481.31421	51786.52087	103270.1569	78213.73826	0	24421.6257	32404.29245	45031.98891	27220.1733	55050.66992	31272.75675	17024.92235	20171.16405	22043.6823	22350.89285	28019.82775	25347.32685	33437.03638	55141.6695	24616.40005	73896.66324	44118.87742	46835.87992	124511.9129	39258.3449
110.1037031	112.0537993	110.1036024	110.1037115	0	0	0	0	0	0	0	0	0	0	0	0	0	0	0	0	0	0	0	0	0	0	0	0	0	0	33675.16404	0	0	0	0	0	0	0	0	0	0	0	0	0	0	0	0	0	25326.65554	0
110.1143533	536.6244666	110.1108072	110.1171363	0	0	0	0	6876.5229	0	0	0	0	0	0	0	0	14094.77965	0	0	0	0	0	0	0	0	0	0	0	60722.5681	0	0	0	8486.01	0	0	0	0	0	0	0	0	0	0	0	0	0	0	0	0
110.1796622	28.50089635	110.1763316	110.1825493	0	0	0	0	0	0	0	0	0	0	0	0	0	0	18876.40785	0	0	0	0	0	0	0	0	0	0	0	0	0	0	27595.40425	0	0	0	0	0	0	0	0	0	0	154858.0407	0	0	0	0	0
110.479326	212.9230961	110.4753818	110.4822925	0	7742.79075	47326.6442	57063.64115	15526.2925	0	0	11291.39575	13580.3878	28596.1839	36456.3048	0	0	9002.993	0	51066.70095	0	21665.68685	17312.7168	29421.2779	19815.96605	12919.4086	10418.3338	60731.11171	49894.50488	24773.35265	18174.01655	21041.22635	27712.0519	28762.77575	29987.2577	18749.66975	0	70957.39611	18636.37605	42175.09275	46545.14532	39421.64225	22333.12565	53629.16815	44164.26694	55287.4306	15682.26055	55991.4836	61405.06988	10029.6855
110.5207943	403.9932785	110.5193799	110.5209164	11109.34491	18138.09197	192523.1008	36249.44795	23908.64746	0	0	0	0	0	125623.189	0	0	0	0	0	0	0	0	251341.4806	84299.63105	301223.1628	0	0	0	0	0	286586.6087	0	432448.7594	341099.5731	0	0	354380.1942	0	293049.0246	0	487787.2622	578022.1614	320252.6772	584511.2817	400494.0737	447809.542	486624.5372	0	271993.3832
110.5210021	11.18688312	110.5195994	110.5211359	304765.2201	316422.044	281538.3667	310510.8519	264107.4237	297653.8181	303033.1282	320721.2821	299863.5302	345977.644	405834.3805	305548.6273	331640.4144	379683.2628	343334.1477	291405.4056	339393.9951	350665.5425	263656.62	326405.474	398524.654	362582.4171	391124.3486	350977.4081	336633.5056	917390.1452	483544.5678	359580.4545	449457.8996	422593.5192	435098.3378	384607.5802	358646.8884	320754.323	372797.2304	334560.332	329640.3906	280762.5213	354105.8507	414135.2763	276018.5934	388058.4888	414293.8019	351432.8315	42396.05551	293292.3117
110.8654466	519.0803797	110.8626088	110.8683428	8312.6475	0	0	0	0	0	51731.8381	0	0	0	0	0	0	0	0	0	0	0	0	0	0	0	0	0	0	0	86375.43545	0	0	0	5769.3788	15187.20035	0	0	0	0	0	26406.998	11556.4894	0	0	0	0	0	0	101759.8197
110.8879392	444.3115901	110.8843474	110.8917246	57134.2852	0	0	0	0	0	49785.07813	0	0	0	0	38652.59035	0	0	0	0	0	6738.78915	0	0	0	29863.61895	22925.5109	0	0	0	18113.52055	0	451520.9973	0	4918.19515	6353.35235	0	0	0	0	0	108082.8595	0	0	39256.0644	0	0	0	0	0
111.0086448	46.90202908	111.0050986	111.0089654	24636.52935	19164.5111	66922.2663	178418.124	135463.4964	91512.35725	0	10918.1837	16098.2884	0	32070.69735	18591.6768	7099.4608	0	40117.5885	40617.5879	13509.13795	16705.12685	11738.6936	16328.6566	0	0	25221.36685	6695.6195	15456.41725	0	18307.65545	15338.56335	0	16319.3266	217159.7249	122365.7212	114523.1624	13162.36945	2996.2275	13438.63605	15457.65515	87156.41905	38920.17885	17017.4154	114806.3823	17409.3469	115518.5242	125937.7432	26634.4379	69109.7084
111.0193835	424.1802544	111.0191306	111.0195726	27996.02374	8242.010565	46208.4252	26090.92207	9811.033551	0	4187896.713	4556933.178	823021.7115	8535.880434	3062029.759	0	0	0	6532.606763	5245554.841	0	4897378.125	0	4471915.563	3450007.832	858714.5658	4740777.045	1415634.88	0	0	0	767794.6564	0	2383589.897	2364542.761	0	808436.1064	1556091.961	2202494.482	2300037.851	2500427.371	3069756.325	4136742.375	4668977.873	3385380.874	2835705.206	2526700.293	3363572.187	2190044.288	3964645.107
111.0195649	10.10847586	111.0193516	111.0195726	1936377.293	1880931.169	1712696.445	1717015.688	1761536.97	1643656.409	1821523.108	1761095.384	1712024.813	1738481.233	1871219.43	1742281.87	1788083.438	1751677.886	1718213.007	1608772.789	1698708.338	1842323.924	1672764.579	1815864.308	1734396.802	1902391.448	1877960.787	1643471.328	1766647.428	4454744.927	2414095.676	2167591.157	2471332.224	2450987.827	2243192.368	2066965.695	1891444.68	1986162.2	2125585.796	1786623.756	1807949.773	1698455.886	2190586.748	2258823.967	1699523.94	2042735.688	2123974.258	2108432.22	328329.2536	1938360.977
111.0431728	417.4558711	111.0427812	111.0434444	0	242440.8361	299766.4307	0	90909.82118	0	230149.9441	382239.5121	48309.79458	89726.16528	52136.48309	205378.2227	242672.1488	67445.60772	184981.5234	159088.2943	178492.8898	216230.8856	136506.0116	0	220251.4337	211286.4815	134397.1841	436096.3738	44829.54343	4283502.277	507865.8698	386876.1541	114415.7078	0	164423.838	150067.8629	207021.8851	237488.6959	187079.2242	676195.5545	149568.1717	337054.7297	171786.9055	106338.7803	333262.1485	221694.7596	248248.13	287161.893	141340.5162	283115.2038
111.0433799	21.91517354	111.0432233	111.0434444	255794.4216	216160.8951	110509.4421	89086.07626	67345.23013	52364.16207	183055.0246	40760.1342	207845.2898	209043.3152	186566.7765	170523.9527	173832.8593	194172.5858	170836.3709	165380.197	167411.9624	155273.0851	82172.94485	157885.899	155039.0502	137097.0595	167400.8865	150335.635	152897.1303	690354.6728	140122.4196	119315.7971	41424.99458	125879.724	0	53733.7917	28267.83461	109527.174	132341.6055	104022.9141	105942.3372	65902.21165	121360.4989	127666.9224	78267.6377	131599.5952	169633.7844	65068.48704	0	77577.98262
111.0546288	17.42136485	111.0544987	111.0547199	250735.2908	232463.4504	245448.0079	34776.36295	241841.1503	219819.666	222137.059	211555.3337	236691.2114	229799.5997	215833.0305	209746.3558	37174.62066	213598.9378	201003.8417	205041.245	196362.4778	184608.9203	193331.7038	203546.834	186741.9696	38881.54283	62208.82907	191413.5918	206474.4808	140008.7592	150550.2407	154141.2114	163372.3938	181555.5386	166682.4289	177932.9773	177210.6377	169799.2406	188022.2784	119783.189	342962.9372	392075.0952	282898.0488	51794.04427	211020.1107	26465.24634	204105.1186	186728.5976	89242.6903	278145.162
111.0544987	402.3907214	111.0542776	111.0547199	0	0	0	0	0	0	496087.3904	501608.2647	0	0	0	0	0	0	0	0	0	291368.4861	0	0	0	0	0	495544.471	0	0	0	0	0	0	510811.1791	0	0	0	0	0	0	0	0	0	0	467606.8936	0	0	343154.5028	0
111.0545594	79.06521665	111.0544987	111.0547199	478808.9055	0	530513.8631	372327.4679	0	661260.8604	0	716139.8899	851025.0176	757657.0826	267472.398	0	432579.3455	318840.7745	0	301034.5936	0	0	0	0	1570788.631	116394.4683	476373.6919	605717.1213	113974.7722	223476.0243	316237.4369	0	374856.6267	390577.2323	229025.2314	0	828133.5763	0	445152.5967	141857.2312	289909.7178	1321925.712	1732984.451	0	0	224993.13	340484.624	0	940473.6913	173932.7414
111.079715	29.77337238	111.0795983	111.07993	88750.32192	0	35113.87945	87360.96855	92274.11369	0	49103.61437	0	88510.45742	48140.98478	71097.2154	81567.87457	85520.24411	0	0	48695.93305	79690.0614	26650.1873	80471.25468	75260.43442	0	59154.20971	81994.30997	21584.47619	54908.51614	93627.28576	0	0	0	89400.13914	0	33432.69295	52200.87439	113091.2171	42958.32994	51658.6143	0	87271.40927	21246.67259	5456.592305	0	40549.97302	74997.0125	0	61454.01613	0
111.0908563	538.5516221	111.0905474	111.0909898	0	55272.62303	0	35415.98216	286227.5628	100333.7808	0	0	316577.5152	255601.9371	212180.8016	102869.1391	0	0	0	0	37484.23002	0	0	73712.45973	212847.3192	0	128236.645	0	188735.7426	11500.53793	8296.797907	64374.60105	75363.30772	34443.51821	79629.23021	111016.4668	98524.07722	0	103698.7269	0	83841.117	99112.0542	120358.4125	0	251057.0028	96635.75008	135827.445	0	162825.5079	166077.1207
111.1160464	281.8568846	111.1159911	111.1162124	109898.411	44008.6565	0	142240.8392	51242.84394	119508.9366	125463.6413	0	0	121822.2711	70002.42766	0	0	18959.60437	0	84893.0068	23348.9544	0	0	20918.61868	92425.90352	122784.3539	72726.32746	69450.33729	84089.51141	0	35772.11229	49770.1731	141542.901	0	0	0	0	0	89474.66489	0	61206.19228	68275.94466	44368.31708	21526.06619	0	0	0	157148.2362	0	211062.3787
111.1165351	401.3017975	111.1159911	111.118204	0	0	0	0	0	0	168035.3948	64979.95646	0	174882.691	0	280016.4719	4476.718345	0	0	0	162592.1844	0	0	84969.2395	0	0	0	148805.687	0	0	253745.639	0	0	0	0	0	0	68499.10689	0	33417.91227	0	222981.6632	0	235126.2384	0	0	0	0	9737.411832	0
111.2246543	550.0350446	111.2209555	111.2282687	0	0	0	0	8314.8655	0	16663.7001	0	0	0	0	0	0	9394.7463	0	0	5153.37295	0	0	0	0	0	0	0	0	28001.5741	0	0	0	0	0	0	30147.05945	0	0	0	0	0	0	0	0	0	0	0	0	0
111.2621787	386.0091239	111.2580864	111.2656221	0	0	0	0	0	10137.527	0	0	0	0	0	0	0	0	0	0	0	0	0	0	0	0	8675.27735	0	0	0	0	0	0	0	0	31266.6766	0	0	0	0	0	0	0	0	0	0	0	0	0	0
111.5210873	416.8642957	111.5207213	111.5213888	130012.4809	0	146191.0112	125771.6211	83136.72729	137570.496	39645.49798	34164.18339	0	2081.615491	0	343021.5658	287048.8135	0	360554.2522	480470.6359	0	0	253515.8954	0	0	0	256628.0113	315338.2662	476005.6713	1064941.143	0	400718.8959	0	402523.3542	368916.3519	0	351171.4631	0	0	265880.4303	348085.192	101560.374	144176.3441	99691.11153	28428.16677	0	40436.70926	378591.9872	0	625776.6042
111.5211989	11.7739275	111.5209438	111.5213888	151858.1646	127105.968	80343.96233	95307.51958	102814.6547	93563.44661	117381.9886	102607.6204	109612.0081	102661.9836	83678.75368	105112.3656	100116.767	90829.1834	88456.86837	156510.1267	122276.2825	101301.9351	77112.79742	94941.24625	97891.95373	87492.94641	102498.2901	121737.7764	107953.1233	332985.2914	133273.743	103283.6174	106645.3968	115931.2072	129937.8391	77121.91267	62173.43287	185543.0341	120104.4278	106617.5135	86815.59611	170142.0974	98192.1656	124265.8894	60436.70693	84605.31076	105210.1926	124606.0569	20076.36549	103310.455
111.5359936	186.6990054	111.5305118	111.5417503	0	0	37666.32765	2774.756	38345.7843	6658.4009	10447.48675	23197.72695	24737.3914	43068.2472	0	0	2578.79745	27997.7211	4055.2049	8042.4005	0	9353.2328	27184.1548	19412.26945	36642.14625	2781.032	0	50701.65245	23088.50005	125837.798	27657.4702	9920.91025	0	14201.1388	18132.91835	45101.4297	24598.23575	12754.4064	53097.8808	45502.86155	55320.94217	21468.25135	12409.37775	3769.57175	0	5141.37075	58691.03304	0	63492.30445	37090.16245
111.9254693	369.731861	111.9229689	111.9282307	27682.7239	0	0	0	0	0	0	20730.1977	0	0	30181.653	84219.076	29973.4345	0	0	0	10561.79235	0	13762.73425	0	0	0	0	0	0	0	0	0	0	0	41483.8384	0	0	0	0	0	5349.28625	0	0	0	0	0	0	0	0	0
111.9345776	56.38689601	111.932365	111.938406	0	0	13150.20805	0	0	0	0	0	17189.7467	0	0	8543.5428	0	0	0	0	0	0	0	4132.2197	0	0	0	0	0	0	0	0	0	0	0	0	0	0	0	6113.41395	0	0	0	0	0	0	0	0	0	0
111.9675383	387.7394747	111.9672751	111.9677228	0	0	0	0	0	0	0	0	0	0	0	0	0	0	0	0	0	0	0	0	0	0	0	0	0	1123812.116	0	0	0	509860.4514	759155.0109	432057.7399	0	0	0	0	0	0	643312.3488	738452.1869	369108.7612	203182.3703	1203726.873	353617.1803	296027.5515	256049.5283
111.9676868	7.642485966	111.9674989	111.9677228	670427.3592	707194.0617	661055.3585	612999.1074	675084.5844	608309.6109	674960.6236	704860.905	705205.2179	696044.3612	703825.857	629376.1503	668296.2737	695932.601	738074.6354	673936.592	729404.2978	762374.3951	750817.6109	699870.0785	709406.2893	749649.4128	769942.8023	677251.5408	698012.5916	1554676.578	958176.84	809209.6336	928900.3159	965534.5958	905494.9398	801280.8709	739547.895	645019.7614	795677.299	742625.9004	715567.485	676727.8144	859581.6025	827876.3496	796790.023	874050.7221	874860.2179	827234.1555	109213.3385	648530.736
111.9836255	372.9033817	111.983393	111.9838407	0	0	0	0	0	0	0	0	0	0	0	0	0	0	0	0	0	0	0	0	0	0	0	0	0	0	0	0	0	0	0	0	616529.0729	0	0	0	0	519782.1084	1351771.821	1371691.123	596265.9197	402607.2322	474029.4854	572910.2955	762727.3882	0
111.9837531	12.60218291	111.9836169	111.9838407	2707292.229	2614230.713	2627871.228	2691918.91	2463163.3	2395896.99	2539171.422	2719578.176	2684921.899	2777392.539	2769839.052	2681428.372	2829769.901	2734510.14	2881497.777	2567736.936	2825322.275	2876848.372	2902682.835	2752950.298	2880847.505	3004082.974	2947546.906	2838670.343	2840405.807	4620585.328	3725137.993	3526079.886	3737516.845	3826419.133	3631442.925	3365620.085	3027115.768	3317265.129	3213982.684	3372581.747	2734520.782	3226257.843	3225677.12	3436570.987	3117545.148	3342153.634	3520345.342	3043980.122	468015.7975	2514743.226
112.0055895	44.1999336	112.0053368	112.0069045	54612.75525	26175.55245	27370.0615	156625.4181	129688.4008	96797.3814	0	0	0	0	0	0	0	0	0	0	0	0	0	0	0	0	0	0	19419.67505	137290.3326	41328.60075	25312.0079	14285.8285	19311.7079	123331.9741	132167.0023	116465.9062	101812.8134	0	0	0	17564.51735	58766.8961	53619.29385	89434.29045	13872.4755	81333.52425	173015.8995	79172.7947	65969.9119
112.0171066	398.5596753	112.016983	112.017207	0	0	0	0	291538.4853	401906.8282	0	354629.4842	99201.94855	160917.4444	0	0	0	558587.1128	516033.5817	662500.3662	352619.1436	284400.2961	0	0	91790.14636	665154.8897	304900.9814	257687.3952	468248.3822	0	0	0	3628840.229	3503223.423	785910.1509	0	0	659487.5334	978292.4852	740442.451	831236.3591	997332.4832	1845470.865	1595959.781	1279920.21	1041732.159	1061439.834	3237120.333	1267586.598	0
112.0172385	10.19563052	112.016983	112.017655	653164.5431	667717.8827	545909.1461	584711.3438	618951.1276	629693.1308	592733.9208	634956.515	651785.5112	593736.7068	606752.415	541294.5713	580413.9904	685628.199	541470.2233	597503.4453	612437.7018	632095.3702	620951.6144	606552.52	642670.7765	657044.0138	680777.3803	650865.4469	647557.7107	1629225.083	851815.2805	1208250.805	755795.8612	898268.0731	802342.8336	694366.2482	695790.7654	684981.1953	693983.7885	636130.0705	625244.199	620739.376	750310.187	777289.8075	692398.1935	781832.6933	746891.236	828338.1838	330612.8736	610097.6317
112.0273866	10.13808864	112.027287	112.027511	221765.9876	214905.1378	157850.2211	196593.0281	294016.325	261655.9145	173965.9124	130250.4727	167802.0081	169340.8759	178202.2183	134085.3791	128979.1811	152030.5286	141989.3858	149629.4171	126419.2132	279593.7245	78293.5491	132370.0771	99743.09927	136054.0171	127236.19	98283.96174	77537.17373	509333.0658	104040.3777	167870.3856	159969.0454	82069.58345	151751.077	185913.3884	174813.8115	195343.9502	113702.0249	107369.0226	113743.648	208184.0016	91945.51083	225270.3869	85063.19017	95933.09651	118370.2495	172034.2287	189550.1134	220170.8951
112.0273001	241.398296	112.027063	112.027511	1000429.32	8565.87575	483088.1394	1013777.297	0	361463.3704	62452.2786	966451.5859	1103733.491	1056472.493	119072.9525	0	1041464.729	339733.0685	0	949055.9266	620720.8101	0	552074.0326	0	862524.5659	826711.2766	0	947717.664	921022.6527	26354.22695	899011.2555	209523.3939	715968.4377	0	1121673.129	1147002.814	782993.4647	1087383.106	1067310.444	1138364.546	1172760.954	0	1043487.951	1109203.711	1063580.105	1014431.221	0	1152653.988	1184320.29	1068659.381
112.0385614	44.1564465	112.0384886	112.0387127	37221.38586	0	129167.6626	0	0	91608.23785	0	0	0	67268.8554	0	0	0	0	0	0	0	0	0	0	50143.65945	0	51778.7329	0	0	52809.84755	0	0	0	0	0	0	0	0	0	0	0	0	0	0	67266.2432	0	40085.02631	0	0	0
112.0385173	235.3623009	112.0382646	112.0387127	88651.91526	213041.6102	282897.6251	108384.7908	98160.48148	0	0	516186.2796	102281.3389	0	396524.1073	0	0	136918.1913	210765.8113	61885.83198	114664.2544	0	124925.4718	349857.0149	71207.39991	0	74220.15355	0	0	239199.3448	269941.3253	311350.6913	188810.2629	87617.17049	0	60403.97046	0	287402.1486	88360.06206	294762.4029	344119.3288	385119.8495	0	71270.56994	0	0	0	142126.7561	0	333621.4797
112.0494096	284.2102646	112.0464428	112.0508123	0	48075.88561	107853.0402	0	63673.32789	83211.2989	87763.48547	9047.03325	35370.32675	0	0	0	35338.94375	36866.8238	38794.8601	134664.2681	0	62803.0057	0	96034.44174	10399.413	47529.79845	57383.3814	17293.30085	150100.2493	39885.787	0	46070.78465	73926.07273	0	0	0	75719.95665	66970.14445	69285.11636	67998.39892	0	0	46680.50303	50063.44701	84600.34679	39525.28975	87410.74985	3629.66595	20471.78281	34503.34573
112.0609449	124.9239689	112.0608969	112.061121	73774.4682	33476.33903	75619.51454	48626.5181	116527.2592	62875.56399	98730.86104	22895.32687	0	70156.45662	39659.59534	92034.35306	86643.49917	19465.58046	94397.21819	33479.97482	62571.12337	35948.24994	106461.3739	0	98500.60821	12872.0692	68619.3316	0	0	0	90732.54254	96887.46683	0	66768.79404	0	46311.52879	85201.28358	115776.914	71115.22266	70237.63213	0	73884.22375	91731.80835	90366.22344	88627.07429	108247.3604	70804.10722	8672.819564	122912.2678	91412.39223
112.0749428	377.7523595	112.0745692	112.0750175	0	0	0	0	0	0	0	455527.5118	269355.6267	159244.6802	0	0	0	0	0	0	0	0	354207.9272	171071.5299	0	316592.4983	355645.5972	355124.737	0	371398.0044	199769.7219	0	0	0	0	0	0	174161.5669	238739.619	0	0	0	0	0	0	0	244572.6424	0	304968.549	235251.6744
112.0859992	428.3383081	112.0857779	112.0862262	5187885.742	6612992.623	6531574.635	4028955.406	4693883.705	6945991.42	2851061.899	6634174.654	12654617.85	13050651.54	0	13210893.39	7958550.587	8434752.288	4526263.842	5789529.576	0	12548921.63	0	14645457.95	10491935.3	5150069.507	12560609.79	7504222.059	6755345.275	0	12667513.22	7993020.42	10197097.38	8842033.361	10728823.15	8329642.057	7809379.397	7308098.221	7922576.867	10045490.15	3758669.441	12541696.76	15960432.98	8536297.375	9067819.877	14826353.81	3155451.638	9602511.676	15395246.68	8267134.692
112.0861003	558.3992425	112.086002	112.0862262	3710853.936	2494807.716	0	5415503.743	0	640404.3641	0	3546542.344	3027430.493	0	2564097.469	2351188.855	4263037.805	3217376.806	3675163.616	5804510.644	3497735.714	4862342.365	0	3529800.981	3071538.672	5152425.527	4600238.204	4387465.56	5942629.899	2936553.932	3842989.165	5810479.766	4265166.691	5750598.162	5855781.824	7153504.913	0	6805674.918	7288700.932	4982383.507	4025608.893	0	1696549.416	4403306.056	3444492.78	1735903.586	4729168.264	4909740.629	2590765.843	3901037.476
112.0861862	67.49258816	112.086002	112.0863383	488311.4021	540667.6526	657879.8893	550668.6468	720599.9838	686929.8946	587345.4596	701848.6995	520114.8012	571740.1065	594829.3982	712926.5127	0	889265.8512	0	574943.5633	614876.384	0	0	629614.7826	0	563394.9094	0	0	0	0	626796.3734	0	0	0	0	718347.4706	788834.5017	0	864370.1006	0	0	0	784712.5974	548755.2686	497243.1293	8986.729347	732727.6533	683406.9383	671696.7139	0
112.1113306	33.99655033	112.1106672	112.1115642	5501.268597	50049.67117	0	71531.11574	11873.9839	0	0	0	56653.8354	91254.85224	83903.87922	0	75355.26845	0	72456.06507	0	60323.19978	165800.0535	4819.229241	25825.23198	0	38981.85191	93020.15757	63602.67741	0	11871.3794	0	0	0	0	114583.5266	91078.21848	0	86249.41213	86918.05333	62976.97476	0	7233.378406	0	0	53600.87648	119691.6089	15192.76966	64828.84427	81856.71786	0
112.1113313	299.6935586	112.1111157	112.1115642	63261.36263	117845.8464	207224.9395	83084.36515	163815.6872	191364.2938	74551.60095	116142.0217	125468.3422	205074.5807	100962.1713	242208.7295	160808.8176	83040.13232	29670.49625	0	198385.527	65265.5101	118501.7294	27811.80595	176693.285	96735.03586	12219.90905	0	17630.49745	39508.7902	43610.63753	132609.8533	136565.4211	171519.1225	97319.37565	129768.6042	245241.6011	27488.31935	0	133981.3323	162977.8741	235138.8786	222950.7172	80976.93004	0	138179.8899	0	0	248589.6878	56032.59477
112.119442	75.33057701	112.119414	112.1196383	0	0	0	0	0	0	0	0	0	0	0	0	0	0	0	0	0	0	0	0	0	0	0	0	0	1599.226027	0	0	0	0	0	0	0	0	0	0	0	0	24901.2281	0	0	0	0	0	0	0
112.5183428	14.10013224	112.5136335	112.5192706	133518.6272	119328.2936	134224.0604	145012.6119	0	93771.47768	135862.5916	111746.7448	123633.8675	262530.7329	142160.7038	113824.5655	91151.62318	87926.93616	103698.1847	112292.0352	69666.51091	75097.97733	98313.62084	94183.8257	78310.58994	102448.0689	132085.471	116003.5384	87455.13076	216303.7075	113196.5252	69974.7937	62082.90523	75770.55175	45601.46722	60930.18749	57556.9066	33099.39773	99532.30114	38520.45284	54339.92619	97546.28889	117672.4284	64583.93324	116363.8576	64023.85382	101937.3927	120957.8574	46644.42715	94840.4328
112.5291255	205.7411329	112.5270505	112.5326886	6811.5011	49963.6991	0	0	9187.26705	0	89443.54992	58324.05565	63353.26	46691.8777	0	4846.5927	0	0	6826.62825	6651.5532	53798.02145	0	62502.0683	18661.5978	0	0	28596.7187	0	0	152896.9265	18784.02665	0	3057.8437	0	0	0	18947.48655	32087.0238	0	22247.44265	9427.67855	23785.00685	35467.44035	51781.23067	0	0	34591.44135	66110.68297	0	25249.7198
112.7360474	421.7417581	112.7327782	112.7390085	33511.3412	0	0	55476.0678	0	0	0	0	0	0	42112.34635	0	0	0	0	45557.5386	0	0	0	0	0	0	0	0	0	0	0	0	0	0	47693.4624	0	16407.73375	0	0	0	0	0	0	0	0	0	0	0	0	0
112.8657295	519.0131769	112.8611072	112.869261	0	0	0	0	0	14542.26765	0	0	0	0	0	0	0	0	6814.27005	0	0	0	0	0	0	0	0	0	0	0	0	0	0	0	0	24796.57465	0	10863.1888	0	5896.7404	0	0	0	0	0	5264.8791	0	0	0	0
112.8949849	51.23837363	112.8947506	112.8958838	567332.5764	554369.5941	537459.9809	3620566.574	3196227.105	3099206.239	132326.3408	119966.822	110742.4399	242605.6497	234575.6197	196441.757	145284.3364	232589.9566	189562.7632	271588.5154	121895.2721	173412.7715	194045.2932	134988.0713	206505.776	137837.471	98290.78303	118231.8332	188772.1746	98844.6043	204320.6899	414690.4556	93246.31773	83469.47816	2425735.349	2317004.145	2561593.855	166027.1878	145313.6645	180267.1505	206789.3321	140100.0873	117559.7523	248911.0712	271076.7076	299776.7251	1797827.761	1297687.371	2137781.742	1780265.62
112.9184802	522.4316811	112.916173	112.921952	0	0	0	0	0	0	0	0	20424.00295	0	0	0	0	0	0	8380.2857	7317.713	0	0	0	0	0	0	0	11542.9995	0	0	27930.965	11032.5851	0	0	0	0	0	0	0	0	0	0	0	0	0	0	0	0	0
112.9267224	210.3038298	112.9229728	112.9302261	0	0	0	0	0	0	0	0	3548.303	0	0	0	0	3210.6456	0	0	0	0	0	0	0	0	0	0	0	0	0	0	0	0	0	0	0	2733.591	0	0	0	0	0	0	0	0	0	2449.239	0	0
112.9549353	16.35744968	112.9514274	112.955283	152554.6458	59964.44575	269792.2854	188415.9862	262592.2836	142520.8199	107657.7847	106526.4313	153686.6468	136874.0735	164430.5259	86910.44785	149314.6181	142443.6965	137719.0931	113888.6819	178415.9966	153441.7391	107247.685	125251.2757	92897.91989	123952.3578	132063.8049	124819.9167	144706.1802	289843.5447	160304.425	118032.6052	104944.1346	131176.2829	99233.74569	114794.2121	88628.22848	95786.63272	83698.85066	127493.0191	123718.4209	154739.3438	117200.7497	108229.3668	110827.8165	157589.758	140770.0984	114998.0402	38967.76209	127509.7507
112.954897	164.7479328	112.9509738	112.955283	96201.18521	135405.9598	62557.75395	94379.17747	92695.27518	32806.2382	115951.9643	92336.63387	133887.7819	123180.3938	165514.9242	153793.3096	138068.5789	187373.6317	172213.6122	175731.4292	212141.8654	183559.9151	187834.2826	187803.1336	173679.9792	198823.5571	173906.0365	199837.1957	223416.1631	60837.8436	348940.0695	180115.6359	221888.6107	228350.4414	190323.0862	213079.9082	154984.7633	155737.0829	212388.603	156763.545	173287.7875	436687.4846	341685.0478	414857.7626	150030.4072	232605.9623	306394.5997	252977.6815	64334.95809	151525.9095
112.9661266	7.139796964	112.9659435	112.9661704	597441.2327	629731.3752	535357.7063	494385.3283	555676.1642	507951.7517	543093.9086	613928.5972	522109.5664	536347.3509	557037.9412	562892.9765	575583.8017	518700.7684	585900.7368	482101.2777	522713.2767	566591.7743	576744.0996	503981.6793	536576.7763	546177.6011	544373.5895	489904.9044	481868.1373	1559826.688	788918.0754	694519.3607	803107.3956	818643.7421	737832.0191	782239.2597	807531.4781	642412.683	728855.6235	688845.4274	604441.2231	461306.1204	512312.1805	700484.0355	779406.3244	720195.5428	720980.6804	791156.1292	173256.9656	822719.5669
112.9659805	249.7482259	112.9657167	112.9661704	2611621.416	3833231.314	0	1652630.601	3945018.123	4092189.742	4087320	2235721.586	0	4427401.947	0	4626446.196	0	4853787.576	4713926.912	4702863.672	4927663.004	2859948.759	3231614.674	2926939.277	0	2337685.458	3307490.331	2394637.329	4760869.249	1394115.077	1778411.229	4273736.074	0	6572207.889	5992085.569	5121193.529	3224849.351	2298688.415	4106999.241	4080046.009	462697.6629	3931539.666	3041528.298	4733681.015	4805710.66	3281077.374	4281795.433	3270412.14	4202811.323	593929.8608
112.9777376	19.18909891	112.9775131	112.9779668	1178626.01	1312449.944	1239655.866	2591561.656	1903778.493	1228474.99	811640.803	759972.8454	721249.9819	762700.6779	717645.1821	671513.5147	664946.8522	687222.8033	650963.4614	508683.4272	738986.7306	704290.6698	653573.1106	618961.8375	695521.7699	632249.4922	645922.9513	590434.7147	674262.8935	7868500.425	857809.4113	623197.7448	578915.2886	570670.2895	1687160.04	2114161.095	1731469.876	735316.5843	669914.4963	663219.1499	715372.4848	562443.0945	700305.7388	612869.1314	750387.3083	636528.4493	1441576.283	1259003.487	1105791.588	837039.5212
112.977668	305.3921345	112.9775131	112.9777399	1658040.688	1493674.836	1978896.647	1753746.499	2181095.086	1884659.581	1374774.281	2092499.355	1784558.506	1980842.98	1983927.88	2194153.99	1936095.38	2080646.696	2223977.192	2321986.364	2433910.808	2018225.185	2215628.264	2137174.434	335343.6472	2105244.713	2073654.878	2502155.655	2047273.387	10075964.42	3107279.686	2726481.781	2311403.305	2926262.395	2863810.34	2807482.483	329948.6818	3412825.501	2900723.85	2809258.971	3486686.428	3210075.1	3167097.643	0	2959502.685	3011929.978	2753346.905	2480199.142	2770560.779	3488274.193
112.9868841	178.59816	112.985454	112.9871557	0	0	42227.51115	37289.7277	94651.66755	867.4229219	0	27332.28635	31353.64115	41323.74075	51170.5585	0	37211.70115	72794.95883	66262.09321	60974.95819	3020.70605	5365.22385	0	35203.48205	62687.23822	6324.808998	6802.08575	3162.1638	6506.4006	45749.96405	17879.32985	61231.23216	67020.99704	39407.60215	95163.04469	14594.19905	91339.60589	114311.069	50657.51599	66180.42514	50644.22003	179896.3766	27137.15401	18211.136	66798.99375	48257.88076	21780.02615	14424.1959	0	0
113.0063675	192.200816	113.0061043	113.00792	0	0	0	0	0	0	0	0	26360.9225	11569.6641	33036.67615	48506.3409	1011.217984	0	11291.7924	2469.8987	6603.3737	13923.94815	0	2726.3736	0	7000.2365	37386.16247	51937.8622	7726.2108	0	0	33423.93935	20614.029	38235.6178	25255.56905	3069.42085	56855.48873	40140.52395	0	0	31437.98475	53287.65945	0	20082.2424	32547.3967	0	0	16881.73305	3332.1352	4860.2366
113.0160446	12.87517793	113.0158641	113.0163181	129514.6127	263565.925	120513.7623	150173.5122	125146.3606	107382.929	117079.0316	138800.5562	79699.92819	102124.9833	104723.3236	125871.617	98038.84888	71624.31713	150941.5876	75293.05534	0	59305.07115	60920.70087	63401.04108	110817.3879	57228.20713	70652.62353	67354.86019	60007.25335	387690.419	87259.83308	80854.30257	72135.10227	83200.85351	87013.32346	69864.5045	84251.78791	58052.50162	65033.6765	81353.34773	56549.63064	118953.7515	69699.36794	70422.27936	77388.07525	73772.47932	76523.57122	82620.99075	23829.86833	61876.67743
113.0159367	293.2988579	113.0156371	113.0160911	47346.41089	0	18364.6049	13714.7856	29785.571	4817.95395	13712.2852	29405.59335	28470.2555	44138.53085	44402.0051	40812.96765	38975.24415	56576.19985	80611.10687	39939.7838	0	108092.9376	122912.0293	51630.94155	85590.49483	126608.4534	74288.49452	134893.7858	86640.75965	15169.47015	175906.2589	99761.82544	128661.1328	179081.112	0	95998.36324	112198.2563	25513.26075	133545.5085	36739.13735	96256.35258	0	174116.9179	220484.4152	141453.3444	137130.3828	165974.9462	152307.394	89161.22233	84899.29188
113.0226195	37.69369365	113.022447	113.022901	219381.2612	645552.4043	196450.3489	252161.1163	218909.6293	245542.7056	0	191346.7674	224486.8838	0	213303.6744	247412.272	221863.9796	224249.0632	223848.9208	231526.7937	310653.7861	190125.7376	224629.2719	190658.8385	261029.0439	212347.6982	207359.7961	188471.8924	185361.6211	0	117302.3381	173707.4275	184254.7913	31196.23904	187413.107	167919.1941	126709.2518	239398.226	210555.7668	180586.2444	185971.6874	182441.6992	187667.9217	146085.1812	181748.41	181260.3642	162132.3265	185801.2144	0	234647.2101
113.0589368	42.71920961	113.0577548	113.059231	0	51783.11027	0	0	0	85833.47266	64039.59604	0	20518.55192	0	0	0	0	0	0	0	0	0	0	0	0	0	76512.41593	0	50404.05445	0	129543.5198	0	0	95623.32778	76693.85421	0	59525.07376	0	0	0	44282.60672	14131.81518	0	0	68986.53386	75980.34403	0	0	0	0
113.0590039	403.9839789	113.0585497	113.0602531	0	0	0	0	0	0	0	0	168967.5073	0	123074.4708	0	0	0	0	0	0	0	0	0	270399.8023	0	0	86950.3465	153802.5354	689497.37	0	0	0	0	0	0	0	0	0	0	0	0	0	0	258637.2587	99587.8925	0	0	0	0
113.0701358	553.8895578	113.0699063	113.0703606	88644.30297	66449.26225	63065.02182	52770.32135	108458.6241	105874.5584	62827.64273	67582.47547	77708.08683	66326.63621	30319.4052	59441.22295	40327.0834	74265.25935	55128.78145	78128.46443	90095.04261	94185.20928	74383.01882	94824.5356	72139.06914	67063.4196	62329.81435	61917.88214	49572.3685	290251.9447	93777.21871	90573.88032	109760.1799	90328.39495	86930.63579	109848.8071	146125.882	93572.38563	172037.4821	167370.6507	151723.8094	85557.52215	59879.23865	91987.28747	103306.2747	96390.0253	72155.94496	106118.2076	45597.45515	58572.24195
113.0701532	59.38285668	113.0699063	113.0703606	8193.452307	125915.9265	33492.66872	45954.15876	0	55715.96909	49019.01054	41213.79157	17750.496	47921.23628	45664.22235	116426.8235	0	13428.05714	0	46212.61632	3397.808481	33583.75265	41576.90389	36785.21123	0	12103.04969	0	0	112474.231	71343.06397	0	35952.65963	0	6972.329932	2087.677591	0	0	29495.00237	0	0	0	18624.79034	0	0	0	0	0	36636.40546	0	0
113.0894466	565.2766597	113.0892165	113.0896709	0	146059.6027	208056.2106	153730.2277	182083.8128	127168.5917	187754.634	153073.1025	0	235429.0133	117963.2976	119535.0073	164056.22	204016.5547	204513.3304	311871.2641	101087.6328	274179.0657	109510.1925	195008.7119	109461.3502	127538.2055	205309.9455	120549.1909	55212.99316	556176.8463	248961.9936	176466.2461	121268.1715	296915.5647	183045.4082	127266.8587	195557.1155	251834.5262	102480.2232	79544.69698	336564.1432	105230.2768	119773.9474	49774.76724	0	32847.05362	69040.93632	127441.1693	75612.27843	285201.6376
113.1064966	565.0986001	113.1064863	113.1067135	0	0	0	250924.2683	29573.51552	0	0	0	0	0	0	121556.6123	0	0	0	0	45353.6176	0	210805.7044	0	0	0	68919.21133	152316.0724	0	168074.457	125515.496	0	227218.0258	0	0	0	0	0	0	0	0	0	0	0	132842.3458	0	0	148273.4997	0	0
113.1978158	301.9820483	113.1944872	113.2023459	0	0	0	0	0	0	0	0	11292.50505	0	0	0	0	0	0	0	0	0	0	3338.25855	0	0	0	4537.7007	35193.00645	0	0	4922.53185	0	0	0	10759.22815	0	0	0	0	0	0	0	0	0	0	6884.65075	0	2556.117	5504.0163
113.2116852	536.780363	113.207459	113.2153673	0	0	0	0	0	0	0	0	0	9531.35225	0	0	99270.23125	60790.2927	0	0	6641.8847	0	0	0	0	0	0	0	0	0	0	0	14262.92205	0	0	0	0	0	0	0	8658.9595	0	0	0	0	0	0	0	0	0
113.2513442	278.6916468	113.2495684	113.2535575	10377.54935	0	0	0	0	0	0	0	0	0	0	0	0	0	0	0	0	7231.66205	0	0	0	3991.61445	0	0	0	0	0	0	0	0	0	0	0	0	0	0	10465.47985	0	0	0	0	0	0	0	0	0
113.2884764	375.5881718	113.2837298	113.2946668	0	0	4795.8369	0	0	0	0	0	0	0	0	0	0	0	0	0	0	0	0	0	0	0	0	0	0	0	11022.02585	0	0	12155.7035	0	15532.75645	0	0	0	6643.9233	0	38165.2664	35152.28625	0	0	0	0	0	0	22771.1629
113.9448593	272.6356653	113.9416045	113.9479231	0	7446.1072	0	10354.53885	18557.69375	0	0	0	0	0	0	0	0	0	0	0	0	0	0	0	4154.1576	0	0	0	0	0	0	0	0	0	0	0	0	0	0	0	4724.0189	0	0	0	10648.2755	0	5315.7889	0	0	0
113.9628616	377.3002555	113.9626317	113.9630914	0	0	0	0	0	0	0	0	0	0	19934022.63	0	0	21177522.7	0	0	0	0	0	0	0	0	0	0	0	5665877.239	0	1987197.999	0	0	0	2215470.36	3279801.325	2113806.008	2951640.251	2119229.852	2483285.374	0	14549812.23	14677014.78	7417975.319	4544505.937	3502435.568	4382488.704	6279575.301	9277430.533
114.0085876	18.65950477	114.0083847	114.0086147	0	0	91034.81476	0	0	0	0	0	98492.13375	62870.2456	0	100891.9114	0	97413.32413	0	0	0	0	0	0	95759.57866	0	83613.20287	0	0	0	49839.64733	0	0	101082.8726	96759.70691	94547.63338	73358.484	0	0	35152.5312	0	0	0	0	0	0	113513.14	0	0	0
114.0366902	354.1841957	114.0348377	114.0384038	0	0	0	0	7031.6074	0	12291.4899	0	0	0	15732.35895	0	56139.6064	45106.89035	35588.83925	0	0	0	0	0	0	0	0	0	0	0	0	0	3483.7308	0	0	0	0	0	0	0	0	0	0	14397.3781	0	14863.49012	0	0	0	0
114.0540986	402.4668825	114.0539351	114.0541652	0	234273.1871	298718.0712	0	58726.41419	0	0	177517.327	0	0	0	0	0	0	0	0	124653.9465	0	0	0	159709.1563	0	0	127782.7679	70945.59851	0	0	0	180778.3272	0	0	0	0	0	128367.2755	0	0	0	0	157630.5092	0	0	0	213813.2011	0	0
114.0542282	35.42345757	114.0539351	114.0552007	172404.7541	144998.3058	156901.7866	251498.1136	229376.7166	226802.1955	132198.3736	150871.8123	170681.4032	125611.7668	115979.6292	0	135422.0022	159052.8813	173450.0414	125215.4086	89158.28729	142507.5528	100519.1959	123119.2162	97063.88941	109009.4942	139210.2488	149004.4345	103826.8968	0	130605.771	132687.8122	76682.48423	147829.6856	199996.4978	190841.7919	200045.2281	115177.8424	149212.3334	150844.0774	139048.1775	175677.6591	124846.4762	71462.19441	118499.8901	146077.8081	129129.184	158685.743	0	148327.0063
114.0541796	523.4368911	114.0540501	114.0543953	22469.3185	64176.78914	10658.8627	14827.2208	9099.3489	140146.4825	0	0	9306.2208	163947.0091	96743.08484	0	160671.8957	0	66272.89625	5606.99075	15037.81715	0	60828.45689	12121.23565	0	128706.1245	21318.98865	76331.49344	6505.426	3925.76191	0	22347.76725	91969.8927	0	202272.7238	43166.91805	0	90094.6203	0	101185.1795	155435.3788	0	61596.09226	11173.24575	135497.3354	91090.90725	141426.3935	0	127098.6489	21604.4896
114.0654361	54.85015734	114.0652118	114.065442	4817021.09	5410556.128	5296036.521	4774763.952	5303783.768	4853705.243	3363298.37	3592306.222	2957586.891	4413343.754	5088154.826	4765091.577	3983622.957	4322318.299	4303682.954	3931717.602	3979565.931	4017837.322	5859590.068	6184102.447	5205101.629	5002772.013	4924310.948	5113470.03	5715570.215	10603558.04	5691109.641	5816313.97	6476691.827	2624734.9	4979698.244	6802264.595	6078469.933	3059174.553	5299035.831	5548283.175	5541948.983	4564377.125	5666139.65	5057192.44	5237627.678	7057400.291	5139566.958	5188508.511	7126108.913	6132253.601
114.0653557	433.9466613	114.0652118	114.065442	35248.94661	12203.43332	41894.44465	30976.29016	2991657.998	1819814.764	3542.076394	2186345.018	0	0	2217029.526	2369339.805	1692098.676	2588630.559	2023508.59	1969532.302	1927010.819	1655498.402	1770475.427	1846348.56	2413391.27	1986557.037	2063238.609	2436611.396	0	0	0	0	0	2634713.795	2258009.949	2443600.367	2277130.492	1998339.278	0	0	0	0	0	2448497.769	1929702.617	0	1945164.693	1629891.293	0	0
114.0905745	61.92148641	114.0903029	114.0907634	5862287.965	3948589.446	3663457.529	4196193.571	4928889.725	4089145.278	3246730.974	4359418.811	4071650.114	4341534.702	4090449.319	3815388.539	4100708.766	4761714.748	3726694.51	3566298.262	5227801.51	3343690.368	4056671.491	4589624.253	3581880.699	3480988.99	3865324.189	3942043.029	3935404.087	11686096.17	6047422.588	4653697.685	3972936.827	4290052.135	5804563.938	4208670.229	3846139.654	4797983.726	4150631.671	4613367.233	5475590.103	6097859.832	4628399.563	4502908.152	4405406.03	4216874.846	4344318.931	5546986.971	5850638.051	4453140.878
114.1269185	536.4150635	114.1269185	114.1269185	241540.5899	1168713.435	0	898762.331	0	0	542746.837	229290.2742	662844.4006	960453.833	0	353266.2475	0	797491.4295	0	778384.0221	108595.0534	152310.4459	134398.5773	309365.0694	165041.8455	0	648890.854	0	0	0	158105.5237	118559.0615	0	242137.7723	0	0	0	110325.9228	0	0	0	511808.4667	668630.401	508273.4704	0	0	257089.1385	209499.4548	703314.0321	264351.8072
114.4966921	178.6617647	114.4955506	114.4983282	51326.6666	0	49708.15525	46658.71935	0	0	21286.2741	3590.10185	1266.534269	28519.16295	3768.3745	20207.1428	42513.0752	0	11072.25415	0	17807.6691	0	0	4223.33145	0	32863.66395	20062.7255	0	9995.8098	12987.58825	8719.7008	0	4793.78955	8972.01065	9227.55215	3740.2055	4316.83965	24668.2932	25620.973	12096.12505	18336.598	3564.06465	47084.4998	36125.4561	36897.61825	28981.9095	2192.3021	0	0	8410.5157
114.5179788	10.7010524	114.5176581	114.5181212	132681.0019	122333.4265	71558.19371	75892.33883	76876.39303	131324.5396	73252.1725	63899.17437	75999.44003	137706.4959	63251.85894	128382.9962	128984.7258	83096.70361	117534.6978	63251.19012	64081.92535	53783.54824	43065.16237	95293.4416	55364.62828	100281.8896	109659.2828	51642.92516	56754.45668	326597.3325	71540.97386	60127.78335	150624.1878	47534.36188	74257.93864	64188.9364	63614.46561	60697.43793	65310.44351	59446.58107	35666.04884	96443.60331	113451.5122	115259.9159	58411.07206	80166.88969	115924.3254	66013.17063	70752.70999	82130.64792
114.561599	39.325888	114.5614291	114.5616608	0	18860.9128	29440.3963	0	25632.79435	31119.12095	0	220403.9637	17301.1001	0	0	25905.4417	0	23940.51245	30610.5119	0	0	26016.16595	0	8163.2694	0	0	15637.2451	0	5356.9212	55669.141	59443.87635	0	26491.2268	12813.3962	0	0	0	0	0	69886.41735	12993.03995	35834.05905	17451.4579	49394.51305	70582.27195	93007.66545	0	0	0	0
114.7999889	342.4528551	114.7952989	114.8034322	0	0	16548.1101	0	0	0	0	0	0	8162.848	0	0	3242.4007	0	0	0	12078.99575	0	0	0	0	5935.05105	0	0	0	0	0	0	0	2217.59805	0	0	0	0	0	0	19535.88135	0	0	34550.94885	0	0	0	0	0	0
114.8097926	61.94013727	114.8061056	114.8128476	0	0	3732.45075	0	4212.5667	0	0	0	0	0	0	0	0	0	0	0	3847.1965	0	0	0	0	0	0	0	0	0	0	0	0	0	0	0	4579.09625	0	0	0	0	0	0	34903.5386	0	0	4006.344	0	0	0
114.8285702	294.5138036	114.8259838	114.831092	0	0	0	0	0	0	0	0	0	8162.848	0	0	0	0	0	0	3593.623	0	857.1003453	0	0	0	0	0	0	0	0	0	0	0	0	0	0	0	0	0	0	0	0	0	6055.0627	0	0	0	0	0
114.8920508	51.31888147	114.891909	114.8931887	205563.7842	245951.1355	223234.4843	1294034.49	1398113.106	1326947.957	45300.53231	69524.83694	77629.9745	21035.6997	56159.43461	53409.83383	57567.02495	56883.91588	87670.16694	25835.21075	20686.5171	23748.99285	61638.7223	40321.3805	28221.49565	40949.54695	56882.72799	41760.4186	77049.99081	36739.68705	60232.88545	33710.21386	8042.74	37512.38795	1134469.9	1001407.018	1090140.748	64001.03483	73658.62433	68366.68295	53250.0801	54219.194	64167.4572	76405.3488	73976.67081	103712.6712	675815.2392	579026.6213	779967.0822	707863.0036
114.9130096	509.8754589	114.9099424	114.9151833	0	0	0	0	0	0	0	12687.124	0	0	19441.73765	0	0	75538.94765	0	0	0	0	0	0	11087.61715	0	11512.88125	9421.9486	0	0	0	0	0	0	11019.16955	0	0	24593.36435	0	7187.08515	0	0	0	0	4337.3068	9875.762	0	0	0	0
114.9182673	449.7691767	114.9163442	114.9201831	0	0	0	0	0	0	0	0	0	0	0	0	0	0	0	0	0	0	0	4964.364478	0	0	0	0	0	0	0	0	0	0	0	17514.8175	0	0	0	0	0	0	0	17936.78975	0	0	5056.046915	0	0	0
114.9201552	266.6260093	114.9165765	114.9225109	0	1708.44071	0	0	0	0	3604.0441	0	0	0	0	1707.44875	0	0	0	0	0	3867.12	0	0	0	0	0	0	0	4742.1027	0	0	0	0	0	0	0	0	4284.8188	4893.26485	0	0	0	0	0	0	0	0	0	0
114.9634278	11.91115729	114.9632532	114.9637189	571794.0516	567226.4576	486498.6067	481216.9633	522039.4797	515638.4095	576600.9242	0	0	591468.9704	608375.9075	0	604602.3423	0	652601.7998	578583.3612	0	621881.614	526893.5086	606610.5718	636539.0031	635848.7735	605188.5159	0	648083.4984	1348493.295	803047.5557	0	808848.6722	842922.9935	775297.4483	0	0	690541.1649	635861.8123	0	755370.0776	0	723880.8731	0	752578.8213	701528.8099	769166.3109	701598.363	247768.2247	503201.9578
114.9633153	200.0059458	114.9632532	114.963486	0	0	0	0	0	593700.2911	0	0	0	0	170467.605	0	0	0	0	0	0	0	896601.0939	220760.2505	0	0	943807.2881	0	950167.548	0	0	0	0	108418.8512	0	0	0	0	248017.7648	0	0	0	319379.956	75235.51835	73213.52742	0	1071616.497	0	0	0
114.9662582	378.1466492	114.9660477	114.9662806	0	0	0	0	0	0	0	0	0	0	0	0	0	0	0	0	0	0	0	0	0	0	0	0	0	0	0	0	0	0	0	228264.903	0	0	0	0	0	0	0	396327.2172	0	0	88607.08794	180629.8331	0	0
114.9662923	7.065906431	114.9662806	114.9665135	0	0	425896.2249	433177.2861	0	0	0	441603.0819	415808.5057	0	457613.3594	528811.7432	0	471433.7448	0	0	448237.707	0	447267.58	0	466040.8548	555664.9361	0	457738.8224	398766.7913	1134553.606	0	511425.1154	0	646198.8869	0	541410.9454	0	0	0	482907.473	515394.96	364511.1392	0	655954.2683	0	0	561847.7321	0	0	0
115.0163859	5.785975982	115.0163679	115.016601	1582445.133	1538621.518	1243887.987	1404679.58	1423630.436	1388902.784	1445614.208	1521533.761	1623732.587	1446209.092	1570175.813	1400680.61	1410439.802	1469793.387	1408561.34	1396362.375	1348574.522	1425987.241	1329713.743	1365896.453	1393100.139	1406627.895	1521818.165	1301347.19	1323079.424	1966777.396	1574964.254	1359185.701	1372333.708	1556096.751	1594582.307	1204895.45	1200010.053	1087772.891	1351370.408	1171844.58	1264812.859	943155.8366	1191797.734	1373160.586	1235364.479	1352603.779	1345889.685	1450959.197	403486.6469	879684.1309
115.0163557	407.9589494	115.0161349	115.0163679	0	16047.6802	6695.121	0	21127.9274	0	10460.60095	8254.26315	0	34595.85425	0	0	37285.2818	0	7625.7063	0	0	0	0	0	0	860156.2832	559626.1839	0	10677.13885	1443490.705	0	0	0	777617.0499	567597.3309	0	0	1019796.253	541269.2502	1056198.334	1339558.194	0	1637188.239	1125978.449	497756.5361	1338765.504	0	1303024.476	1277995.879	782885.3969
115.0275935	140.017371	115.0275547	115.0277878	168819.7869	199564.9807	86617.77604	172976.4932	0	156041.201	82679.58863	110183.4102	62557.00909	0	144541.6183	0	0	0	0	16697.63199	110690.8993	135888.8644	17525.65384	115424.4679	0	23103.89402	136181.7959	27027.19435	0	91831.13254	0	95285.07929	118727.151	142477.923	152683.7534	0	132750.4536	102916.6091	170620.9003	0	0	80222.34996	115532.2974	30635.64372	83409.73507	79252.52102	108265.5566	93364.00424	70455.18919	113056.4818
115.0277176	25.31122721	115.0275547	115.0277878	234984.343	278013.4867	203390.1436	135997.7102	239947.7197	121006.2329	186387.9857	116726.9687	105685.7798	100127.8929	104190.6559	127979.5792	75746.7277	0	0	97810.79143	120274.7223	111940.2617	114764.2067	97045.32891	93651.32255	109986.9174	91433.75208	98487.12287	106548.3304	360087.1572	120112.7843	95771.06804	98569.58449	77001.48924	60979.14114	97870.9821	194238.5361	101351.0374	120329.238	122792.0534	113420.4342	69349.18384	132192.1095	98269.95643	105253.6607	105017.9277	211174.2648	85160.75581	83019.1787	146450.8934
115.0358399	46.65013952	115.0357127	115.0359458	0	85869.20845	0	0	0	0	68163.13847	63437.06547	99063.54464	70959.4842	0	0	0	0	0	0	0	0	0	0	0	0	0	0	0	0	0	0	0	0	0	0	0	0	33316.24145	0	0	57145.89878	0	0	0	0	0	0	0	0
115.0382415	45.7797146	115.0380437	115.0382768	0	501828.9786	515736.8503	373264.4528	0	295594.4442	410150.8231	0	447892.645	501670.821	0	435798.7593	227273.7109	407481.0093	422061.0178	398207.0715	289455.3655	0	0	0	0	350176.471	353813.7743	0	0	0	0	266621.8993	0	0	183468.5653	164343.7668	174600.6103	207942.8366	0	0	135495.5795	258428.0236	180110.2823	0	227935.8453	0	0	203221.5584	127956.3723	197689.6455
115.0381214	396.6771344	115.0378106	115.0382768	410618.259	0	0	571460.0496	474542.2111	487532.7966	514012.4622	591385.2216	0	0	0	0	0	0	0	0	0	370853.1362	218886.2589	469311.4568	0	312265.5596	0	0	0	0	0	0	0	0	0	0	0	0	0	0	0	0	0	0	0	0	0	0	0	0
115.0534176	354.5237661	115.0531971	115.0536634	0	417283.6272	210720.3561	969090.8052	440502.8754	373962.8339	97303.75605	187375.3972	217381.1595	1285945.685	967200.3219	1126762.871	767523.6386	406220.3144	681720.9328	0	401902.5041	271298.3886	238160.1201	259844.1101	168241.3587	0	506655.7029	512738.8271	766933.6929	361422.4927	354566.775	0	0	578580.7563	508610.0189	292235.2233	373327.1686	584888.5223	793130.8948	1314361.203	1034921.566	891055.6655	1096403.912	217690.8218	246900.6368	0	827773.9834	538224.5394	1111620.276	676863.9648
115.0534489	47.60626762	115.0531971	115.0536634	303537.9106	403357.8966	278576.2637	228786.6619	300454.7885	239152.5946	191750.7012	228221.3081	196264.0054	211069.6842	184138.5214	0	0	280520.9928	320981.4404	647323.2689	1075964.591	276342.8192	111786.9496	254848.6161	240343.5528	208643.5277	0	308235.8788	315450.1088	1509468.939	349384.7102	221494.6596	257687.2327	236824.3373	56608.09448	189883.5893	289850.9443	1030405.574	0	260814.6057	161798.7343	373603.2631	0	193265.828	0	205009.6875	220517.9982	158910.9018	0	278641.4286
115.0624763	51.23452831	115.0619408	115.062757	0	0	0	0	0	0	0	0	0	0	60767.1217	0	0	0	0	0	0	0	85202.5453	0	49428.97455	0	0	0	0	0	0	44175.49415	0	0	0	0	0	0	0	0	0	0	0	0	0	0	0	0	0	0
115.0687835	48.17799154	115.0677705	115.0692863	122813.7608	184590.7955	148039.6593	141634.6269	162859.0235	138894.7355	107224.2638	106116.4355	118220.563	152181.2363	133249.2679	121766.7958	140494.3771	125384.7942	181451.2888	122482.8392	132043.7703	160872.1116	174126.6094	279976.353	142364.453	190133.8586	162210.5618	164079.4015	192775.9298	259758.9748	47963.99687	187591.2156	177022.7794	229180.0694	156987.5107	178133.4696	212111.9166	183621.8902	132096.0962	217235.4853	153818.0935	124797.3855	176138.5954	23004.8234	70671.73931	170835.757	144121.0498	129481.4544	236701.4195	201443.3981
115.0745425	95.36184306	115.0744169	115.0746501	124434.9181	130338.9461	158323.6367	56090.58385	147421.81	0	73877.64089	0	167852.8211	117155.8559	179603.4681	159028.0387	150212.2264	121720.7289	0	136377.2368	165267.9055	91932.84453	133912.6738	185538.9786	120047.0197	113811.4011	116131.6852	0	145304.5464	0	0	152843.6229	0	186908.0453	105294.2981	168199.3893	0	115346.3778	0	182666.8256	0	0	0	138162.2591	245001.0375	198238.8071	197621.4514	284234.6653	0	0
115.0858071	287.7858851	115.0845625	115.0866618	32739.20535	0	12986.7798	6638.99175	14507.8418	85490.1669	13551.34685	17370.0856	18717.78165	42727.05044	65152.7143	75608.31775	69051.85746	63793.85309	80318.85231	0	122730.6483	0	0	78099.24106	0	0	49729.3221	31062.09678	95124.34807	0	0	97165.22196	0	67985.40442	72407.74664	0	0	34318.2654	3926.7096	37282.1974	150117.6209	85327.63355	73898.5813	99589.26755	78842.95969	86464.8347	0	0	0	0
115.0938417	380.2763936	115.0935431	115.0940096	136680.7072	365030.3186	174187.1341	0	0	0	0	41875.6994	437717.1856	143390.9502	0	0	0	192959.9236	175716.282	350499.2247	73339.32582	352644.9727	95157.48856	0	188074.1182	0	348881.3802	284327.2059	0	240723.1114	172083.0639	0	280780.945	126281.2252	257294.3587	0	220547.2416	205754.4179	145499.767	224327.0584	74389.00471	161630.2544	0	128727.1523	178971.0664	0	86545.39347	0	0	0
115.0938964	327.1296464	115.0935431	115.0942429	0	536156.2005	536661.1491	593999.0592	647175.4579	0	492953.6893	178302.4565	962542.9834	351545.2213	817764.2594	517569.3451	766154.049	1068468.664	1039837.527	862787.1223	465878.7774	0	0	396237.7287	115759.0995	214996.9446	816733.4133	544263.4894	79112.72592	697098.4205	216807.6102	0	1045035.49	465682.6603	266745.2681	0	0	946781.0808	502639.4338	475360.7963	771272.056	136417.3291	455827.9667	213076.5019	488251.5114	282824.5201	823263.635	287768.4406	68113.44003	297283.6681
115.1112287	283.9397213	115.1101074	115.1143074	0	0	0	0	0	0	0	12115.88725	21453.7522	0	0	0	0	12472.0187	78339.39325	0	3930.35575	9190.5967	12073.442	5006.6926	20212.31335	0	22935.95915	27489.9149	760.3463892	70873.9368	36370.89495	0	8584.0535	11597.5315	3257.0597	0	7333.0503	12128.4756	2260.835	42431.67725	0	35959.34215	42710.75735	0	0	0	29268.775	50886.0016	0	57552.16695
115.1397654	538.9661349	115.1371782	115.142313	0	0	0	0	0	0	0	7100.75705	0	0	0	0	0	0	0	0	0	0	8905.11715	0	0	0	0	0	0	122654.2484	0	0	0	0	0	20431.23215	0	0	0	0	0	0	0	0	0	0	0	21117.20515	9408.1726	0
115.2178629	63.75531945	115.2151757	115.2209011	0	0	0	0	0	0	3365.10325	0	0	0	0	0	0	0	0	0	0	35003.31565	0	0	0	0	0	0	0	0	0	57528.385	0	0	0	0	0	0	0	0	0	0	0	3178.0839	0	0	0	0	0	0
115.2836072	250.061293	115.2812088	115.2865888	0	0	0	0	0	0	0	0	0	0	0	0	3299.0387	0	0	0	2797.6382	0	0	3879.93165	5543.44175	0	3004.5544	16547.1427	0	0	0	0	0	0	7575.3568	0	0	3235.76835	0	0	4091.8846	0	0	0	0	0	0	0	0	0
115.5180363	207.9821324	115.516466	115.5182253	11358.39195	4348.9962	23190.58325	13233.9674	13028.3528	17457.4253	31205.1004	48253.2155	45131.80675	56493.53712	47988.4652	73873.43386	51702.3919	77283.81967	51297.84983	64656.45674	54803.89013	65096.6002	77756.25929	56980.98615	57273.9937	53273.30142	89645.8979	87007.44619	96721.82968	48529.0672	127193.8654	149898.8842	133951.7653	162940.2669	162704.922	131272.5385	161549.9728	88199.50286	148153.0568	150487.7329	99885.14753	149461.1629	179112.3608	267947.473	12226.6114	181625.5505	171419.416	94872.28065	80770.9867	54137.64134
115.5180589	10.38059877	115.5167006	115.5190463	107316.4587	163724.5333	130030.0103	172721.2599	140349.4479	171213.7434	114511.688	135481.6835	142238.213	139942.1352	94008.18716	104303.8207	149081.1607	148913.9127	127318.0553	119668.7283	113315.5044	133323.4094	113531.6719	142383.3942	89476.45956	74735.03682	150253.8544	119064.9636	109217.4541	128567.3506	128785.9227	165328.4934	139880.5759	135001.9065	108929.4195	189260.1303	124007.7806	94657.08829	120358.2323	59473.85985	122530.4628	111224.1481	46438.61353	81809.4797	81014.06844	72805.8316	109929.7471	77096.66368	61839.85763	91137.83223
115.5267235	247.9988136	115.5251453	115.5301892	52660.98005	0	0	4580.75445	11773.89585	919.7521166	5791.48855	0	0	0	0	25040.69025	0	0	12324.30395	0	18837.3137	2543.0608	0	25574.33535	18977.9413	23510.7847	0	0	0	0	0	0	0	123027.7751	95364.52377	0	0	40543.80182	0	52384.42086	0	26405.2969	0	0	64055.83959	65341.59056	18130.468	82343.69542	33481.9432	13196.86505
115.8080879	60.4023791	115.8032849	115.812877	0	0	0	0	0	0	6808.0092	0	0	0	6784.7363	8571.475	0	0	0	0	0	0	0	0	0	0	0	0	0	0	0	0	0	0	0	0	0	0	0	0	3421.2304	0	0	0	0	0	0	19235.7503	0	0
115.9256158	522.212084	115.9208538	115.9313476	41674.4689	0	0	0	0	0	0	0	0	27659.72055	0	0	0	0	0	0	11935.07805	0	0	0	0	0	0	0	0	0	6248.301	0	0	0	15599.6898	0	0	7507.941	11153.7247	15769.46025	0	0	19673.8038	0	16328.94195	5550.277	0	0	0	0
115.9632717	388.6265041	115.9629545	115.9634264	0	200674.5711	213043.2761	0	0	0	0	0	0	0	0	0	0	0	0	0	0	0	0	0	0	0	0	0	0	0	0	0	0	0	0	70703.26207	0	0	0	0	0	0	134944.37	204975.7151	76733.81659	100488.9842	59085.15734	70814.74099	0	188658.4239
115.9633443	6.039945501	115.9631905	115.9636623	117364.574	102436.9185	85194.37286	94156.28954	94404.07801	86603.42983	88013.48188	115657.0727	93503.35351	87300.07958	91151.12706	98546.76242	86796.58111	97186.90764	92963.16814	81768.19378	82238.90428	116103.1667	106431.4785	96003.42916	93986.96423	126683.9804	118909.1112	120213.8437	96884.17717	291632.8828	153116.6714	97084.74101	134729.8046	135796.6394	131664.3954	121356.1785	95498.13676	96128.94817	121581.369	98005.77529	108044.0585	179246.1159	133352.9489	133011.3677	109739.3318	136215.9296	127114.6571	150944.0305	47397.05565	129441.1182
115.9632887	241.8774019	115.9629545	115.9642521	227401.0808	35886.8222	246518.2547	30641.1093	309345.4101	163701.5766	47870.08995	63267.58487	0	351405.0225	108177.4951	0	0	449233.7615	196796.4436	131304.5532	100813.6084	427621.404	426304.4555	463782.6191	125445.0973	497489.711	78834.22712	247481.437	0	254132.7549	442820.6838	542893.9237	820838.9323	717311.9805	648808.5668	430352.2366	910623.2997	538612.7672	468934.6048	758827.279	750060.45	623345.7531	766209.1011	809313.3276	670413.5555	81834.70125	623417.0106	536209.8133	0	103423.5481
116.0010936	309.6214695	116.0008295	116.0011835	0	9459.49305	0	7937.02085	68591.32985	34486.5097	121285.8802	99013.57422	64082.1327	0	0	56083.66435	0	0	0	44292.98775	0	0	66035.54999	0	110153.1675	0	114187.9839	0	90980.00811	307793.2441	139581.3691	112151.8298	88971.05158	110873.0078	99606.99559	117143.5707	144392.3489	121795.8046	0	118033.764	192881.1708	134461.8908	141992.0495	0	28640.12357	0	72685.12953	0	116113.4442	137355.0133
116.0165742	383.2520691	116.0162916	116.0169998	0	0	0	0	0	0	0	0	0	0	0	0	0	0	80083.62631	0	0	0	0	0	0	0	0	0	0	0	70926.0112	0	0	134772.774	0	0	0	0	0	0	0	0	149959.3715	197454.8453	155745.8754	116000.6425	103000.2848	122914.9493	98114.73489	0
116.0165836	7.219252157	116.0165276	116.0167637	215928.9603	200914.7807	201800.2939	181338.9911	158541.2254	223843.8758	214975.5302	218459.898	203394.2047	178341.4321	211894.9726	201649.5614	201394.6896	168665.865	166281.1082	167727.8234	186925.3589	240704.513	206642.0143	191159.3377	149635.606	200220.6275	202063.0239	171896.2602	142443.2535	256577.3419	146708.4046	177078.0939	190974.3415	199761.0274	289472.9423	168114.6448	274099.6039	149916.1963	206608.1013	139882.7091	268974.9683	254756.8225	299543.4756	164824.7184	165938.338	193541.0813	180253.2764	216476.7584	81770.39644	158265.4066
116.0354745	22.56272598	116.0335277	116.0357711	131811.5719	153958.1939	145365.103	150594.9166	156431.8052	155431.5866	81886.97386	83591.29343	68454.22573	78723.14571	54310.3407	73395.1567	87234.54586	88238.80887	51357.08253	44574.67201	74678.77845	57088.8876	59063.32981	103044.466	115546.7609	65129.43104	117912.2215	130109.2685	137045.5919	243822.5054	59038.68004	111332.6022	105780.4205	137902.6069	88547.90439	81736.78723	89734.49303	89530.96412	56136.132	116066.1207	117751.7495	130527.2013	64867.50412	60764.86032	35470.59789	129668.6161	52981.90951	121830.5096	85273.07378	53960.30548
116.0354686	302.0973485	116.0349446	116.0363615	25687.27185	7002.02505	26658.67825	92410.38764	39889.7223	31941.87	68077.75459	45029.5143	119908.2183	137329.3303	137107.8595	92783.10589	108739.3606	69248.24839	140501.1881	169295.4675	123055.8786	95633.04483	149791.5979	141890.5642	175075.9704	171998.808	131212.3884	168725.6855	165974.7363	392628.1073	207971.4468	166633.4912	141642.8873	227955.7756	216472.9142	117442.0186	167428.069	225672.6797	236811.9774	0	182158.593	191625.151	216061.3654	13777.15665	230785.5987	113719.0302	58332.3568	67738.22192	196735.0061	203315.1866
116.0563097	253.5414978	116.049823	116.0618695	16163.71685	0	60344.73995	7877.60405	3317.17575	0	13532.06985	0	0	248417.1109	216192.686	218467.7712	200409.8177	57506.57264	121378.701	45589.43565	17784.06065	3211.1066	16049.70865	46705.65315	55062.87495	28091.2697	71705.21375	25579.77105	145678.4844	280495.3736	246343.5252	41705.00895	91770.0588	48383.33945	0	28711.89954	63284.92994	24503.65248	39903.74354	123798.462	248182.389	234132.8695	271921.2206	0	102456.295	61985.726	197781.8411	263422.4701	118594.6729	85402.85523
116.0568028	327.2583302	116.0564366	116.056909	219119.9566	0	4405.2958	0	0	0	1397.786133	0	163144.9199	21107.6376	32431.50255	3479.7049	0	156772.6982	84130.22371	25166.699	23033.0961	75924.13658	0	31660.28675	4252.2352	42824.1804	82742.98288	0	34792.19177	0	19311.27145	38270.28405	90743.16675	0	46356.81165	4464.54235	104748.3861	55530.19514	51809.89351	64186.84619	19815.19365	16133.75675	23218.2286	0	86455.73114	97347.4406	55130.68153	44546.18965	48722.63257	67182.33957
116.069838	52.2358214	116.0696654	116.0699016	10518754.03	10734596.23	11111381.59	10279859.56	11044581.57	10474089.83	6685128.694	6709236.964	6592983.392	6398814.424	5598786.912	5118599.558	9808422.13	10009905.86	10067945.9	12889261.87	10116905.17	10687633.9	8134259.531	6456260.448	6166486.55	10917344.18	12277408.97	10841189.59	15857728.91	12595813.68	16926864	11684583.18	13622687.98	12979589.74	4936256.357	5173463.809	4863166.04	8082454.556	6496522.859	6467471.689	4998905.521	5774838.229	5277656.513	9316851.274	9287136.322	8099006.721	15440441.74	11186405.97	12817360.12	10804104.22
116.1062681	361.6983782	116.1060562	116.1062926	530648.2513	405081.1808	0	265957.3793	0	2457106.289	1162006.485	0	926845.1884	2862895.997	984582.9163	851306.5866	2258570.921	1772227.442	2812663.383	0	768350.4234	0	793127.3455	1094601.543	1900992.349	2184349.403	966333.5005	1129188.69	2266288.659	1105041.371	1763924.278	1533800.087	1564512.404	1108950.875	0	0	0	0	0	729453.0996	0	2702525.426	3260402.416	581307.3027	897981.7284	787644.2987	0	847935.6338	1008447.601	0
116.1425789	339.3850123	116.1419913	116.1427007	3808540.111	3382993.322	0	0	5195753.779	0	3038458.924	2530143.571	2955883.708	2440428.26	2782854.299	2001731.692	2093514.59	1761628.762	1954687.776	1514156.181	0	1477155.75	1814892.529	0	2919368.626	1756639.025	1576264.266	1484382.96	1742141.447	0	0	400295.8118	0	0	0	0	248256.3719	0	0	0	310105.297	1571823.126	1847118.307	1647783.977	1099545.068	0	491417.9662	1259288.482	0	355537.3008
116.1425784	551.1830599	116.1424642	116.1427007	203794.1012	0	83775.82696	181047.5905	0	165192.9398	69069.69651	0	141299.766	257271.1365	0	139784.5054	86604.18438	119897.8789	237429.0749	171393.5476	78709.02239	190934.1325	67052.10124	131205.7293	92304.97326	0	105101.6546	148918.2754	16103.2011	296490.1978	134774.0221	84775.30715	81170.4232	11494.87335	68579.9773	138657.5902	61534.67072	1186.255163	41047.82925	35561.013	47252.74188	10361.3272	11253.994	28026.8313	26179.39575	31224.62325	25074.3174	10474.7043	21988.73065	78736.845
116.51755	210.6399848	116.5149723	116.5188335	0	39989.92225	14919.3312	21034.18545	42911.79545	60522.52663	73223.73882	68669.4924	0	23694.8784	46399.81901	0	0	0	8631.94265	16259.7008	16140.2552	0	25544.0502	22395.80005	17232.41045	17962.30665	0	0	45098.85877	0	55007.5133	0	40972.58377	54239.59466	0	0	0	57587.2692	0	49169.53555	51017.3784	40771.43215	53078.67965	0	26665.30122	26788.38285	28742.0359	35539.5881	14252.02	0
116.5242536	15.82534145	116.5207939	116.5274477	0	7918.16425	0	0	11634.21775	0	0	0	0	0	0	0	0	0	0	0	0	7260.4536	1770.701	0	0	0	30089.27125	0	0	0	0	50245.01745	54682.0351	69299.5802	5747.6472	16368.1819	0	23494.1884	8927.8492	0	5028.27625	0	0	34810.32255	0	63280.36785	0	59301.4593	7603.71545	10696.875
116.545695	286.8642984	116.5443226	116.5462242	17748.63345	13258.8844	61897.952	6740.716	59212.19678	9534.6226	13458.023	34588.4701	23782.9274	21896.738	33235.06535	103080.8489	1417.135725	0	53273.7495	38205.9076	0	12047.81185	0	80457.2846	23234.97585	26303.9257	0	22377.17735	27716.97065	0	0	60757.72911	5960.339	0	10245.61636	52757.18807	13147.6538	0	39669.11505	0	131843.9024	85461.33703	0	0	13751.30765	52633.37275	5516.0839	66394.03368	78326.00836	59013.90349
116.8901462	51.99725228	116.8899915	116.890469	1743.433722	0	0	110422.2515	98955.14283	173359.6664	0	0	0	0	0	0	0	0	0	0	0	0	0	0	0	0	0	0	0	0	0	0	0	0	83846.16516	69582.71025	94017.4942	0	0	0	0	0	0	0	25034.32395	59285.8492	72396.48115	57718.83674	61174.75262	47687.74442
117.0142603	347.7050359	117.014125	117.0144837	60279.41685	80703.64335	0	153752.2117	143750.1094	0	0	0	0	0	53982.89765	0	0	0	59471.47642	119150.956	0	83286.65306	16145.03176	60786.72375	0	69445.06855	0	50815.92542	67109.75444	13196.9404	83944.35164	0	0	33597.62207	16080.69045	117955.3945	0	0	0	0	83466.87083	140881.6704	196760.1648	87741.42656	113846.045	85113.28231	0	80514.64377	79031.90912	51195.33819
117.014347	8.437008957	117.0142445	117.0144837	172629.0529	151347.0014	143488.8662	124423.9786	118313.1047	137236.8788	139900.6714	96601.62517	82528.58943	75877.0523	84698.1772	92664.06083	69522.93245	74389.25905	48280.57042	74599.5697	73651.7683	72736.22149	68704.59879	65195.68904	78342.7584	63688.79163	62616.96327	79777.98508	65189.21764	281526.0069	120032.3593	63717.04818	78476.96378	58298.26232	61146.82047	76542.99248	47948.87264	122189.2647	39188.67458	123084.2896	136077.2381	111329.8518	19828.77703	114366.0992	59109.10212	54374.26486	65348.39405	99490.81817	28851.50915	111115.058
117.0565548	56.25463206	117.0563443	117.0565835	220908.4188	339314.3909	336973.1352	581137.1132	307874.0979	588352.292	308818.3968	406115.9481	245726.0847	0	590883.293	226687.937	134938.1799	361390.5199	544293.3882	644565.4831	601992.7607	529131.6964	491126.8105	305897.1779	463582.5406	312519.6438	270230.0382	212305.3069	725576.8059	614349.2786	246782.7112	308942.9033	603025.3709	244052.2417	150729.8044	351491.8011	178358.927	504320.4378	216496.43	390639.179	319597.2888	327966.2274	132202.895	427998.9374	433863.7812	167128.4185	204746.3445	191343.1549	654818.055	642741.9841
117.0564547	389.4375001	117.0556265	117.0567032	258762.9356	223817.9713	332971.1456	308839.4932	0	0	0	0	0	452131.5201	0	245420.7697	345621.4058	0	293035.4283	0	241212.1029	0	234689.9332	309020.2293	399734.8145	401176.2302	402114.1231	337461.4071	193938.723	700121.8628	0	183402.3551	350283.6597	0	219421.42	0	229099.2053	0	208686.547	306445.51	158880.4177	0	141886.5496	145744.8761	0	200338.7691	0	0	0	0
117.0689641	373.9679163	117.0673514	117.0692658	0	0	0	0	0	0	0	0	0	92248.24083	0	0	0	0	0	0	0	0	0	0	0	19518.0178	0	8672.172763	0	0	0	8445.683359	0	0	0	0	39152.66572	0	14169.89379	0	0	0	0	0	0	0	0	0	0	0
117.0730809	48.20651502	117.070582	117.0733341	498220.6834	240882.0992	462461.0916	382699.0071	452571.8475	320301.3587	324092.4536	324188.8061	239318.2196	240602.481	207076.4523	230694.0174	594724.5843	368957.8363	438703.898	601240.3857	502674.7706	549496.8764	411124.0002	308338.7558	357553.8405	518675.5698	534988.2246	533148.5128	573132.3977	682076.2148	701056.7224	483782.3683	556762.2885	565630.6145	269108.1674	261248.9718	193418.8379	338384.4214	294749.8625	298129.3899	222040.7593	240491.6359	282671.6226	355911.51	325024.9708	381315.4186	599074.7206	535227.9784	642231.7012	718647.0138
117.0901481	409.4075483	117.0896096	117.090567	202087.0552	0	0	178419.4374	254996.5812	0	190250.8271	209197.4393	190439.092	227361.226	0	276953.7931	0	0	283018.3193	194141.1038	0	0	270838.7652	0	206426.2748	149954.5791	0	175904.6929	0	420597.9946	152391.862	124401.5535	0	0	0	0	0	244350.2713	135851.9936	0	235139.334	177180.9	0	0	0	0	0	252764.6947	216365.0822	0
117.1014789	41.73224832	117.1001425	117.1018184	0	0	0	0	8442.3086	0	96868.45822	0	74833.01172	0	0	33307.63335	57186.38773	0	0	146595.6488	0	0	97036.25658	0	98565.79989	0	0	0	45364.4674	0	0	0	0	0	0	63689.69199	7394.763098	0	0	38707.77529	33902.67388	123816.9327	107924.4885	63044.77371	0	0	107808.4418	52265.16023	76287.2839	81957.78229
117.101448	203.0709232	117.1003819	117.1018184	41867.33904	52037.33687	12870.0318	30396.84115	32192.86404	62992.978	58633.25236	75541.45928	86497.24676	120290.0247	100009.9415	120356.3456	103909.5542	119919.2782	123175.698	98598.46031	82677.16585	94985.53594	118206.225	106317.6437	170576.6914	136164.347	165551.2518	90785.52585	135499.1686	314251.5539	141639.4017	117536.3399	156931.3786	132354.696	128942.2396	165896.1821	179129.0504	135943.9321	195407.204	184297.0235	217891.1544	121708.7271	174561.8983	210760.8266	192369.6246	158814.406	276084.5083	255728.3486	201543.186	125151.7973
117.1377475	394.0722577	117.1361809	117.1379772	30223.0979	283861.3274	0	249955.3625	0	77854.68572	15982.84779	0	204119.2831	124555.3206	0	71453.9231	16582.14673	0	174303.0493	0	118847.8812	0	0	0	74113.74733	16990.12153	0	0	0	0	0	106273.3813	0	0	167297.5972	0	199836.6406	0	0	0	128865.3668	0	0	134557.3613	125568.2821	0	0	93700.81511	0	99418.09614
117.137929	27.61164144	117.1377377	117.1382167	23346.52265	122262.1828	52497.7816	129462.363	17006.29485	41252.54645	127710.847	54456.41066	93275.03689	88071.94151	118820.0719	107940.6007	36103.39512	69238.04148	108469.9513	50821.89704	45158.61688	129478.4892	96505.58868	74422.44629	113394.0242	13722.11152	67365.8303	91950.855	46330.29939	242028.8243	126732.8697	76135.53676	64347.99492	99439.84466	110704.4069	108136.1504	98776.19592	125385.8236	130197.8226	42852.72976	47958.54414	66487.90422	102765.7939	71010.03749	91723.18874	91825.54266	63074.5209	71175.53491	33426.18573	67296.45587
117.4834033	12.9845648	117.4831651	117.4836462	127332.6324	93543.93494	116246.9833	99311.71011	80081.53223	107650.1187	92356.30821	103360.5808	117665.7287	94947.5422	127766.3044	101722.8226	174196.1074	124697.5473	119930.4404	124189.483	128059.0321	119189.1585	100224.9926	113750.2404	152502.0051	123462.6638	102734.9997	125107.0161	113687.8608	278329.7808	114177.082	79194.99675	94766.74317	84918.75841	99585.18584	107277.4871	111835.0366	112595.4937	185309.541	152075.4905	84531.37051	103361.871	112484.5023	136448.6547	95409.52845	113612.3875	110809.5161	80474.10004	35902.49785	104813.1611
117.7138026	51.60433503	117.7122889	117.7144604	218715.8124	10561.0183	21115.627	0	1637.278848	61510.6854	165076.2541	21520.57445	12613.99895	0	23624.9774	0	38853.26551	74748.1513	41153.98438	0	36217.49135	24059.63565	38719.05105	29845.6093	21343.07975	129820.6388	31015.38608	31099.7271	31559.33945	0	25201.44435	22577.8168	24624.38155	0	0	0	0	32308.2117	69537.1256	28978.3439	46145.2651	34732.252	70203.62045	0	0	58832.45831	0	8686.2072	11371.9569	0
117.943931	281.7105576	117.939906	117.9488595	0	35399.05465	24604.18735	0	10715.00045	5929.56005	0	0	0	0	0	0	0	0	0	0	0	0	5880.35565	0	13159.1383	0	0	0	0	0	0	0	0	0	0	0	0	0	0	0	0	0	0	0	0	0	0	0	0	0
117.9828894	12.75738161	117.9827481	117.9832324	147324.9915	136814.9264	194681.301	191267.4358	129816.6306	82065.43713	114637.1196	120997.6369	54737.45147	73956.67577	116828.2975	95873.12034	154516.6253	102947.601	80859.03033	168259.1419	152934.9038	81125.59685	104657.4059	235331.578	96252.47424	145649.3719	108693.6965	118878.8907	110544.1528	397750.484	114407.3545	104865.766	128610.6901	106713.8084	114681.6334	86340.17991	130611.5748	132452.3059	100668.1654	123938.2931	175742.0769	87529.8654	109174.1673	87458.51731	90609.26249	122418.215	117849.1873	126226.1522	0	168791.8986
117.9827937	191.3685474	117.9827481	117.9834745	4885.89375	44375.32356	164913.8191	9654.54965	64751.27841	3253.8416	13848.55225	9188.19565	8468.57225	12154.71305	2720.57135	15730.48194	7394.15435	10872.39545	11716.4571	10487.518	13491.12855	0	27414.85837	17788.968	11076.3101	25442.91595	50081.3788	9718.6967	32841.97415	47510.8077	9739.81195	8194.66355	6416.36115	18318.2873	33141.8576	51875.84668	37293.5467	37149.9239	46462.74776	45344.5844	18686.77825	6301.80525	13241.7371	35002.09675	7481.26375	62824.71889	36798.24685	37648.13995	52457.62235	6729.10345
117.9993456	206.912204	117.9964299	118.0027276	0	0	0	0	0	0	0	0	0	0	0	0	7262.9362	0	0	0	0	0	3488.72235	0	5698.40175	0	0	0	0	0	0	3276.52975	0	4575.23875	7685.01275	0	0	5981.48625	6951.1156	0	3003.91925	0	0	0	0	0	0	4727.50725	0	0
118.0290414	488.3952857	118.0260991	118.031428	0	9896.8578	13688.05155	0	5263.652	0	18594.38655	0	0	0	0	0	0	0	0	0	0	0	0	0	0	0	0	0	0	0	0	0	0	0	0	0	0	0	0	0	0	0	0	0	0	0	0	0	0	0
118.0530886	340.1138398	118.0491153	118.0537194	0	0	0	0	0	0	0	0	0	0	0	0	4630.52775	0	0	0	23411.43235	0	0	0	0	0	0	127604.2027	42018.43644	190952.9031	11130.73755	0	0	0	8067.0377	0	0	5760.5611	16728.56611	5962.4256	61107.7292	0	0	49564.9921	0	11579.1238	6233.173	0	82829.56758	11242.43925
118.0534644	164.6254079	118.0517808	118.0537194	41542.71411	38509.706	42804.30745	42864.22404	39025.51744	41090.94812	48678.26367	48628.47907	40503.2685	48270.58126	44526.46216	47165.7467	49805.05284	46131.97667	48295.78293	46964.69554	52027.59716	50370.15614	48491.87048	53715.47277	43124.45519	54992.04522	37213.97135	57021.89369	57153.99979	735566.5353	56608.11299	54697.14539	45314.06003	45697.74902	47661.19484	53468.27729	44790.20442	51271.87384	45245.26785	50896.0991	52633.52254	44580.71636	51171.52223	54851.38434	51544.20629	47884.92351	54324.16192	54927.36967	58985.82021	57856.36065
118.0643742	55.69489376	118.0641404	118.0643828	335784.9498	734440.5284	650010.3952	1625900.032	1672084.611	1206326.309	1447851	2115875.151	1202431.703	0	2341176.981	1384519.903	1312361.565	1800164.197	2100053.761	2146379.083	2097612.826	1892900.039	1495514.366	1555156.125	756546.9644	1715898.617	498152.7818	1524857.916	2011392.912	1531116.587	1619056.038	1566184.29	1800964.196	687892.6409	1222552.788	1432434.112	1596676.717	2806900.692	2103166.518	2933461.715	1269937.372	1216440.824	1606134.855	1332291.445	1459281.245	1519724.786	1178919.643	2175817.524	2362834.787	1656082.872
118.085463	54.26609482	118.0852289	118.0855926	16275034.05	17258073.27	18044558.49	14091181.98	16826368.98	16372485.21	14934547.29	15694023.73	13781668.53	13395744.25	13463721.39	14843029.39	24717835.46	24516302.34	24731470.99	19495136.65	14992115.54	19705392.85	22193754.73	20692962.24	19800619.04	20575693.61	23746656.9	24553668.55	17854959.54	15293492.87	20000389.33	14221718.99	16916707.53	15067608.06	9879343.027	8109097.07	10895925.85	15879254.49	16601990.51	16898917.02	13358498.15	15506815.66	17689082.86	15783359.82	22024410.24	22157093.65	16061799.14	14133099.56	18482421.71	15806089.23
118.1218208	381.379942	118.1216017	118.1218442	7855713.122	10929972.67	24302166.64	10510548.98	11030861.33	10669657.49	10888857.9	10298989.74	11942943.76	11098164.71	11590695.7	0	12008997.02	0	12291706.24	30392869.23	27364850.42	10604467.29	11158453.66	10684812.91	11150138.97	11703018.15	0	12871797.97	0	22829862.2	0	0	0	0	0	0	0	0	0	4881814.352	0	28123469.05	30192057.03	0	0	11288042.27	10518846.78	0	10501926.82	0
118.1218442	555.6990387	118.1218442	118.1218442	0	1241801.478	9413998.738	8676666.679	5630085.559	0	9924396.564	0	9555619.2	7712692.178	0	10390861.13	9938870.914	4990506.028	7237079.606	6931677.89	8783368.027	8458402.246	9246929.766	8845370.172	0	8760172.015	6670816.152	0	0	8994284.635	10026245.67	11319993.28	1611292.821	11703708.92	1311892.122	0	11308811.23	1111281.822	0	1020170.702	10567828.38	0	5077543.002	9473547.915	8728855.469	6679429.979	0	0	4181972.708	8924037.892
118.121943	9.052748647	118.1218442	118.1220868	2327673.332	2530601.869	2377083.686	2320493.045	2683748.867	2308391.486	2505572.578	2560150.347	2339689.74	2225340.106	2545929.976	2503835.759	2247580.285	2517308.353	2156499.697	2065968.196	2283192.656	2400905.975	2441652.622	2146516.076	2321703.63	2243071.136	2514096.438	2257367.331	2236036.211	1598201.397	2238189.154	2036810.109	1767970.379	1779315.001	1786072.455	1794856.704	1709167.471	1917803.054	2174614.175	2020999.584	1988667.013	2428636.338	2525352.652	2534073.478	2577578.871	2387234.019	2572618.214	2600751.334	4641459.813	2150560.032
118.4588505	52.94112266	118.4584827	118.4589699	0	37463.0416	25359.7535	0	0	16167.85465	0	17403.6264	0	0	0	0	37848.57877	80037.29002	35099.73376	26187.24435	0	18311.51405	23201.14055	20240.71455	22702.1717	38070.599	34568.30635	79519.20785	31493.8877	107151.6568	18171.9687	0	30773.08685	24089.71385	0	0	0	26153.4976	26908.1857	42142.72235	12123.2816	7624.76115	26227.12435	30687.6669	21113.4181	37697.2411	47172.811	0	0	0
118.4835072	10.01622095	118.4833317	118.4835754	133943.2328	134037.6838	128512.5837	148045.0933	124440.9914	176302.6411	149028.7806	145049.4853	119783.3431	124244.6626	110380.5904	162272.3261	109465.9308	142433.1336	113690.7989	134924.9561	137374.0543	119712.7861	141128.1741	132444.8386	153050.7633	98456.8385	166065.1922	127515.275	132276.1238	608097.3697	126960.5028	154725.0885	149015.1996	145385.4632	127218.8739	139269.6173	135738.6031	160054.6361	164546.1437	154299.553	98423.45586	143164.9845	132749.445	109731.8675	120420.3307	91704.64216	152302.1576	137850.7741	15328.23025	147589.1983
118.4833827	200.8712304	118.4832099	118.4836972	8284.1786	9980.67195	8801.30115	21813.2513	16031.11115	4248.06715	23696.26115	31740.99216	40387.08935	37163.0256	52378.41912	70956.41167	38215.9151	53463.0414	35135.1238	56443.56433	77509.75199	30780.7676	85037.74248	73518.75259	54506.62225	95038.33648	105458.6069	97870.60266	75022.42883	264876.3953	33503.66455	57325.23065	63505.3048	79759.30601	68349.63885	57699.81953	53308.1375	76483.07816	123513.9789	85343.47556	96688.02348	42219.82489	80362.50944	147076.0737	74548.34344	101988.9873	101024.6312	125170.8415	105013.8759	23558.38715
118.9831867	9.149814201	118.9831846	118.9834298	917079.7872	928940.6019	920360.7829	943808.0961	929248.3082	914640.2026	981790.0173	935729.9182	906827.391	941564.5403	986880.3881	937357.6772	849600.9513	985533.8368	949871.9682	889070.9196	897318.3724	1040124.544	931774.3895	931551.0698	1015075.442	982552.6647	1086189.704	944180.3116	954115.1524	4954930.929	1047897.684	977574.3892	966259.6039	938978.5847	1013912.527	968164.2562	985221.4533	1032754.9	1016970.241	915187.103	1044056.099	1037067.607	1076956.085	1081724.022	969981.9731	1080502.159	1028209.309	999504.5264	47314.81821	1176612.353
118.9831657	262.7645621	118.9829394	118.9831846	0	0	0	0	0	388204.2519	0	350444.1265	0	1006500.919	373615.6866	0	418289.255	0	1216957.554	921867.7988	0	801200.3662	1024826.278	0	0	675425.4355	0	0	1560538.917	0	183461.3337	0	800078.7747	0	0	60401.05028	188752.2714	929437.4092	814289.6614	950554.5941	0	758780.8888	0	0	0	0	0	1731550.436	151248.5947	0
119.0128108	375.1883475	119.012614	119.0128593	148564.5002	86717.72748	7874.356909	0	0	0	52497.42575	0	0	0	0	0	0	0	0	0	0	286261.6576	0	0	191247.4066	243542.6438	0	0	0	0	51940.79928	286195.7382	0	0	0	0	0	0	0	0	0	0	0	375342.3637	276907.6997	0	0	0	0	252318.5767
119.012891	9.903035451	119.0128593	119.0131046	399995.067	368647.7525	460238.4846	376061.4725	383402.2685	362886.9188	420642.2654	395008.591	436949.3121	363170.6521	407397.6609	410388.7385	389413.6277	436310.9701	424034.3379	458263.794	369479.9383	427971.281	389992.1996	423151.5613	424878.9909	392831.9309	440661.9856	372526.9544	457343.7269	481261.5859	571912.908	523503.4563	564922.249	501686.1161	489215.5268	469834.4882	444648.6651	419605.6294	443530.9252	442891.5047	378176.9137	354084.7925	490088.9384	514544.0397	373436.9598	496640.3474	505320.174	494059.3448	65649.05798	590248.9539
119.0152947	49.07702245	119.015067	119.0153122	57621.48666	52973.79816	0	0	0	0	46810.6298	0	65256.81949	0	0	0	0	0	0	0	0	0	0	0	0	70882.54207	61914.47666	82878.66762	0	0	76834.97108	0	0	0	0	0	0	0	0	0	0	0	0	0	0	0	0	0	0	0
119.03324	223.3693839	119.0273328	119.0372696	0	34110.7297	59101.945	35809.0371	0	75732.92345	43445.83815	43693.902	0	0	44205.94755	66635.78158	33291.4883	46413.43915	0	0	21398.67665	55186.81658	0	0	0	0	0	0	28093.4306	43717.9448	43064.43405	0	77338.52455	0	69401.46635	77102.10715	58795.45271	0	0	0	20225.72625	0	47319.2707	0	98867.59605	8509.55455	35243.6591	0	0	0
119.0595267	553.6002238	119.0594784	119.0597238	116271.0758	0	238291.715	0	195692.3023	199411.9961	252698.2157	203187.5022	143844.8655	55103.83338	0	218500.5245	148647.2909	96101.98037	133679.2759	0	175358.3689	0	310702.5638	127911.5261	290806.1693	327914.738	278849.7597	185825.2973	0	37388.85495	114028.6194	114298.3925	125662.0034	0	221021.404	284024.9404	0	177124.3222	0	105486.635	0	100121.017	120862.436	136784.5272	172458.8394	101726.4813	124525.728	135056.9297	74256.85617	79036.64433
119.0596754	26.03027706	119.0594784	119.0604601	149810.0272	81776.83879	90760.56907	150378.0078	91916.38291	96746.72724	202222.0574	81998.69284	196137.5998	72897.15377	115250.0111	157887.4206	156870.8742	79947.28731	99572.87656	83938.81088	66893.27793	323620.1426	145151.3506	89449.05073	80117.706	139276.9253	166085.7414	133314.9277	156374.5606	169961.9166	142488.4683	162441.8878	155255.5797	150867.0044	113015.214	122742.4589	124323.7467	277330.3394	114761.6516	68819.59683	76176.982	0	0	114025.223	150110.2674	61877.71459	68233.93028	121728.6017	105938.4211	117137.7756
119.0594991	495.2501303	119.0592329	119.0597238	434412.1377	248412.111	242119.7629	487903.5887	311410.8138	407808.7364	200441.8945	531408.0202	131927.0997	435837.7006	382195.3009	555463.9166	582949.8857	436549.8839	427760.3706	104018.0618	277055.3968	485717.7945	409785.7743	428871.7476	310216.8738	17914.78465	131768.998	63666.19697	438242.8665	101575.2236	371535.5873	329713.7477	381075.6811	548730.7886	539781.4006	334235.4441	496770.9097	459406.1707	207782.9971	423013.754	390890.3629	406015.3435	414229.0024	386671.9464	382724.8814	395533.5213	255399.2378	593558.9081	397946.8815	119578.1104
119.061396	162.5094564	119.0611964	119.0614419	105162.7854	100823.0203	93829.16299	110757.3096	89502.37848	122206.3931	100662.3428	115154.2526	101554.1312	137904.3876	117752.0294	101197.9255	96279.65767	118092.3686	138413.8442	111703.5331	151220.9299	124115.3503	113597.2197	147068.8352	136782.6692	126315.3662	103755.146	133643.8077	0	160419.1838	132641.5497	122329.0926	105312.9347	79599.57906	105899.4639	96716.79354	102905.0223	121467.817	120968.9368	116428.8565	141942.6753	103705.3401	111344.1185	121486.1244	116737.629	127883.6084	159268.5424	116239.789	175513.6072	147319.7737
119.0676892	328.7547903	119.0665963	119.0684373	76330.2136	0	0	96741.75995	0	0	0	130151.8715	0	103501.3985	39080.76497	0	0	2415.646298	0	101323.3559	69984.99282	92099.66968	61934.11394	96191.38244	135003.6439	89897.54401	48747.07936	46007.19328	63430.12224	349336.2319	98687.07534	0	0	36460.27886	79881.73553	125838.2329	119019.5269	0	97045.89796	0	79500.85134	151075.1517	238596.9328	0	0	0	51564.06395	101104.2262	68429.1913	72496.19268
119.0676833	228.8941546	119.0675781	119.0683145	111730.3603	17571.30859	25151.6018	119127.0069	15314.115	168794.7928	153739.4514	100313.3666	137994.9018	177973.2193	134871.3147	135676.1337	161977.7716	195689.8439	155867.2562	54582.3432	170811.993	171424.7933	164687.424	126308.3507	149098.0644	241654.0955	135904.5107	177448.7532	217053.9405	155780.2919	153770.9478	174175.4254	159873.6885	48900.83595	55505.35245	47306.89975	75775.69244	87870.97166	221708.0735	77305.8134	199144.0691	121530.7622	153747.4477	121056.6938	131712.9632	152693.388	183402.6887	157024.5896	101839.6999	253562.8398
119.0847188	371.1009923	119.0826754	119.084885	166267.6165	200106.0757	161991.3016	269072.0603	118477.8183	159853.6457	122960.6783	234535.2486	198902.2259	351451.6661	359727.7348	316202.4661	166198.8516	177293.9242	178011.5803	150680.6205	217425.0746	180582.6962	136156.597	168492.0374	160278.6824	139892.7906	212952.1222	260618.119	704982.3632	666726.0017	719617.6018	175391.1687	136711.1138	374976.1848	269292.0302	233483.5207	224494.257	195379.6065	191396.4831	172673.4303	163012.4189	177815.0824	176890.6807	218511.7523	0	159908.2913	189672.316	187347.2243	192521.6532	298094.4699
119.0847571	277.0513362	119.084394	119.0850078	244186.3588	277080.8943	239173.2538	234070.2354	198253.4838	178611.4986	183923.8	221040.2249	250281.1929	454075.921	427798.5142	437954.2668	242046.9013	296123.6849	251938.9045	253814.6745	243579.8694	235217.5523	187588.4299	247643.9159	299082.1273	252708.6643	220954.9783	300319.0021	772306.4742	810494.828	848245.5844	324399.6651	286292.1639	310283.9986	342381.786	385285.0902	338098.3642	369368.8107	345360.732	332587.7446	395673.0377	394279.251	350549.7741	221989.9866	245365.8799	278917.5162	332629.0614	335200.0562	340768.1985	410497.9594
119.0887649	50.44999632	119.0867264	119.0889361	676282.5165	652839.786	748756.195	555964.17	906738.6179	731481.1112	579670.2438	663537.5367	631392.9458	596128.175	600486.0199	600050.4346	1171528.128	1337432.218	1525829.137	729296.2544	783225.0574	926833.3912	1127491.952	1051691.339	958239.7791	1164677.097	1086396.59	1315775.474	875634.2361	678409.0192	917283.7555	548684.2248	651494.476	691090.8327	381936.7952	366680.6046	430044.9143	781522.6411	816692.9145	818792.2096	655576.3708	745731.3072	893370.1339	912885.4851	940186.5002	1041589.502	595590.1943	660934.0311	756283.6392	539050.483
119.1251625	386.1175995	119.1247911	119.1252823	387140.949	664982.5019	970044.4661	1400734.855	1128269.396	598328.819	387253.4763	1336071.887	1229999.244	84001.40927	0	0	0	0	0	1428584.218	1217045.411	404015.9503	0	0	666098.6432	1238577.075	1549517.383	620064.4786	441557.7805	0	0	683767.3739	0	0	0	0	0	0	0	0	0	0	110527.4566	0	0	449603.2579	0	439707.1097	0	545828.0201
119.1251771	558.701255	119.1250367	119.1252823	77565.62576	136909.5236	404012.2219	495017.3691	0	122579.4808	502016.4813	520795.2654	263172.6331	428080.7317	293692.5999	114109.3204	0	233503.4098	254655.9514	540674.9539	0	314727.4776	287894.6454	0	0	515320.4228	301051.9838	81804.6594	0	572940.6644	437612.2177	0	0	0	107711.2378	163002.5471	0	0	109303.6984	0	0	0	287118.2958	363521.9293	0	333268.4353	147303.3937	0	0	470998.1517
119.1252859	10.27886765	119.1251595	119.125528	111457.8876	116550.3046	121535.9324	266592.5111	93584.34192	117317.4439	96840.17489	118394.4993	111031.4741	114269.0394	106906.4752	103189.7263	98670.09174	131552.083	87087.25299	73244.07629	129404.0689	130268.4718	106119.1916	95071.93393	87864.76872	121054.5887	112145.7449	79787.26556	78017.10248	115196.1175	291296.31	84756.88495	78103.56385	88351.17868	88519.22118	81088.7442	90593.25986	121360.9487	113047.1567	274752.6152	69920.99104	127790.1706	128039.424	97617.73116	122612.5784	98550.91982	102890.5138	103056.4327	358302.9055	125918.6741
119.4841489	193.3484334	119.477818	119.4884282	26740.39495	0	7049.9308	30940.09825	18559.78115	0	46640.15705	66906.07015	9696.76	0	6289.0899	63655.99225	5197.747	0	15664.27705	15243.1278	30760.2751	10479.2251	14948.9658	0	39347.67215	10390.0979	6554.4343	24835.6789	7814.66125	74010.38565	4008.3527	28955.08515	9933.0394	7012.42425	0	18612.60905	19733.6906	0	0	3008.6322	18829.75475	11382.11945	15037.53085	13591.19115	27629.3477	31891.98955	0	37441.12281	39075.07053	16563.0665
119.5135686	251.4823173	119.5079248	119.5182921	42680.974	17803.9891	59340.22475	10662.82455	8526.14145	17699.83875	0	21134.8297	3671.0106	0	13127.2627	13952.3037	0	0	9809.7783	25157.93405	21346.40345	6479.612	15140.03635	5205.01545	67913.919	36205.83165	35282.76965	15491.3888	32345.26885	0	0	71996.67945	130077.7238	83132.24775	99615.4281	19827.70385	102935.4376	62904.9656	10048.0549	38823.4284	20783.8707	44078.04545	43622.7711	59475.24915	95209.94035	74029.8672	75605.7364	0	46747.88553	29353.6908
120.0227779	273.1656842	120.0227282	120.0229766	0	0	431750.751	418821.555	0	439284.3226	0	684101.4267	0	697797.6978	0	0	0	773278.9172	0	781810.3754	0	154627.75	147050.1198	733443.5343	0	55994.39703	0	149725.8045	0	0	0	98174.82799	0	0	0	0	74709.89901	693892.9663	950903.9503	0	827004.7146	122869.2813	38035.00069	0	0	0	494565.3697	670513.8395	0	0
120.0421073	503.269609	120.0396225	120.0435982	0	0	0	0	0	0	0	0	0	3771.869134	0	0	0	0	0	0	87169.87465	0	0	0	1814.15608	0	0	0	0	0	0	0	0	0	0	5490.133885	10277.56684	0	0	2781.080249	0	0	0	0	0	0	0	0	0	0
120.0432855	17.85198043	120.0406165	120.0438467	88956.36529	10658.875	102874.8151	34113.71658	50239.96082	7501.12875	73476.99525	103546.3405	69105.04998	70745.87637	68757.12857	107932.8032	29785.15153	37407.09034	90192.89872	74584.19231	65678.48729	89338.8953	57865.91356	96608.23855	41607.66907	84198.78902	84205.6293	49708.21163	55580.76453	680236.685	53787.84549	65500.40013	30984.55289	0	7116.11025	55171.251	56619.75082	62955.73515	55786.55659	33806.08249	0	48044.26257	0	55368.69454	9578.6568	12830.63877	64372.48236	83301.46058	55455.58259	69443.68422
120.0547827	384.2158759	120.0541595	120.0550293	22409.79713	56925.34152	18277.14432	230046.0722	0	0	263760.9119	267461.3177	191353.4881	0	219250.1378	0	165983.0096	173861.5438	249516.9886	227284.7776	118943.7634	220607.4227	141446.8588	165385.1489	32737.13065	0	39709.0864	94487.63622	199587.9797	0	0	0	0	0	0	0	0	0	190909.4798	143603.0015	0	0	306016.4242	270196.8468	150164.7164	142914.3879	248878.2727	0	0	0
120.0548474	53.00678311	120.0547808	120.0550293	0	82396.21805	0	0	0	194817.4026	33242.5523	0	73457.68996	0	123546.2069	111228.4022	162185.7701	78731.71859	92729.74786	114589.7723	90939.7386	109813.5402	118012.3253	0	80486.16443	78320.23068	85144.25417	65161.98625	0	186029.894	92653.8122	75132.9865	0	114564.3868	0	73347.93957	32670.43075	157710.7019	138146.2157	164141.6964	228678.8304	239554.8965	241395.9209	137699.3178	165500.7537	155597.7978	105378.7326	0	0	0
120.0548143	265.9258984	120.0541595	120.0557749	129667.7981	98679.24712	91022.7003	164435.1994	148874.2286	150673.8313	15900.9076	185814.3795	10729.3334	19620.1348	225563.4899	160685.6854	153559.8134	105712.881	483522.4572	287723.2551	133234.398	126832.4603	218869.8222	226221.9937	39080.51827	298402.1113	90690.36179	64808.6226	161406.1991	181651.4721	480897.4153	74553.86627	116152.4286	127006.0342	124724.6519	209265.8879	274098.532	98464.0558	540561.2478	275545.0293	215937.2329	214242.6138	180279.7653	267966.3321	764262.0776	265822.7884	738710.0606	761386.5359	328063.0604	50143.01132
120.064715	50.32257901	120.0643494	120.0649707	164910.8995	220239.1696	192878.5748	303333.5955	249378.3063	239763.6503	240584.5466	48103.15928	190928.5593	250233.6842	235851.2663	275311.8169	298999.3039	432511.4222	271236.0245	351069.5597	379987.6376	496852.5293	127827.3596	93042.01622	105321.1712	238574.1915	239979.2069	229483.12	426681.381	481905.4704	306933.9223	240788.194	173364.1352	213885.4834	153106.1794	201911.965	174401.4275	193986.7823	224097.8706	217709.5683	141905.404	173552.0629	176036.9086	165878.9494	229353.592	198008.0494	284654.2939	315054.2546	331925.2999	205767.3189
120.0647694	324.197525	120.0626095	120.0678292	8255.7052	20660.43015	16793.6588	52607.4173	1227.295016	36715.26425	6220.94875	0	6448.883	98299.66621	0	84127.3369	101438.5389	115265.1488	0	57870.65693	0	25664.97885	16031.0261	21142.87225	33398.1379	51958.58522	48846.81885	0	0	32469.97285	56998.32525	13762.125	3201.1963	8732.436	10548.6433	18828.60365	0	80967.97283	49215.5282	0	15139.64305	13382.6856	97941.43105	4495.8682	7191.5476	24188.38615	0	0	85968.56531	48727.333
120.0647212	165.2442003	120.0645979	120.0648465	5393.8635	4872.14975	24169.6927	4066.6745	7517.46195	4458.50375	27085.03336	9466.6967	42071.95872	10352.88145	12509.91385	23349.05472	20411.88985	24235.79485	16987.522	12988.4118	51890.14807	24448.22562	8449.1752	17783.28461	14559.28279	11096.0206	10011.41575	18002.25604	46079.19849	73340.3411	30502.3643	18887.79379	22382.10452	17809.22363	16907.91344	16219.19321	4479.15135	8783.5579	12357.9606	7016.88185	18134.11587	7951.2587	15331.67322	9331.7408	3838.65055	15961.58659	20215.65753	19093.09408	15460.92149	26280.38694
120.0799573	55.28512175	120.0798852	120.0801338	781879.8736	658345.5626	222683.9123	286308.1916	778019.712	701190.8374	594466.4744	788471.1486	687721.1546	217870.3568	290745.8871	774253.3453	897518.3039	274428.1125	1000548.55	1230934.675	636005.8012	1222224.023	402260.0879	305904.168	244353.1867	970523.3468	956989.0876	321058.5015	311529.6176	795384.9927	992393.0606	771062.0095	758968.4247	899700.4534	255846.75	717546.4771	368307.8938	1285991.799	1307302.313	1300732.069	351090.9452	572539.8943	292190.2265	256485.3453	776590.4218	809010.964	131381.7088	154670.9024	337211.8305	296167.2466
120.0799174	531.0384181	120.0798852	120.0801338	394364.6055	168648.5813	0	361860.8333	163687.3056	357530.636	324235.0363	170916.6825	52196.60269	29307.58729	50468.53776	0	33266.19337	47291.52567	0	29756.59634	40265.42116	59707.46666	30980.71276	53555.8161	67824.67344	41594.06765	26415.528	53399.99234	49197.63914	43846.41135	281341.9789	163293.8315	340401.642	429504.0256	130411.7346	36745.2169	50812.10468	83820.31004	242774.5597	0	0	17412.53597	126083.9097	267035.0229	190526.2955	39515.85086	233039.6699	62263.17261	344297.3053	237987.75
120.0880873	366.5809017	120.0878407	120.0882137	0	0	0	0	0	0	15820.907	0	0	22689.7391	15344.38365	18764.69505	0	8731.1537	0	6734.5704	14860.9272	12392.5309	0	0	0	10793.0911	1619.382972	0	28991.01285	0	13836.6664	0	0	7866.47875	7148.94835	10822.12795	8777.21045	0	12956.1886	8658.811	5696.23125	7211.1777	12240.47635	0	6713.7123	7748.1352	12676.48575	7270.41	0	17930.23475
120.089722	53.66696894	120.0895811	120.0905756	56311.89262	54223.51645	29224.84305	0	54998.73415	37380.995	33344.22605	54974.19135	24984.40885	43098.48275	22932.91925	73251.20145	64900.96815	56659.26765	73130.25826	39495.81445	41060.42085	61359.99257	75621.44775	49447.65462	50242.06984	57587.27714	36262.62875	60613.3245	84038.39238	19039.96575	59874.2647	75911.13885	79688.47935	41514.88265	114856.7938	12699.9367	25530.9804	48543.0394	80780.30438	39045.694	34419.11535	57710.7876	44522.7951	77881.76115	32214.00367	73998.66299	37362.3775	54684.6096	30702.5862	172326.5947
120.1280075	226.0459773	120.1243967	120.1304908	0	0	0	0	0	0	0	0	0	5006.55755	0	0	0	0	0	0	0	0	0	0	0	0	2390.0799	0	0	0	0	2186.8805	0	0	0	4770.00345	0	0	0	0	2261.61075	6851.27835	4891.4256	0	0	0	0	0	40462.53625	0
120.9867377	51.31903997	120.9862749	120.9904235	51197.6254	50731.65105	23553.35005	33051.1034	37183.0297	21854.13805	98131.5802	35537.3755	37226.78935	59092.13755	3455.5076	27459.96075	16952.22075	41121.7954	46152.55265	56578.16265	44420.1366	64030.25615	117380.4724	18796.32175	13044.41675	0	0	0	56464.34175	0	49071.0102	21037.9782	42196.2782	23941.6346	0	0	0	0	0	0	68571.8908	123062.7226	45967.8985	22045.6074	96852.0096	27910.44435	0	0	26446.9827	122763.761
121.0276244	121.4992701	121.0273922	121.0276437	188221.7421	0	224964.2287	31088.62384	22256.8374	28542.498	241560.1138	0	250778.9575	14268.61802	218340.1016	62143.53048	254906.6874	238178.6931	0	267459.7068	269351.714	256668.2458	0	167551.675	172306.0584	186755.1227	217875.3023	0	229567.8851	577443.9661	0	289235.8557	201890.5861	300925.2705	0	236280.3618	13125.40284	309613.1701	29972.96561	231390.4519	295718.9612	222351.6482	253931.0934	220960.3275	272404.5459	0	205343.0689	0	0	322850.2998
121.0276631	19.71023398	121.0273922	121.0278953	42320.94992	120761.8224	142035.9769	85680.55938	122896.9962	85756.80807	114700.8829	125880.3172	123220.2784	67307.46117	143704.6792	112381.9622	89685.77724	120428.6619	24314.83765	125328.2679	108872.1779	110738.543	111528.619	111494.1182	105681.6326	104608.1382	106155.0457	97737.90372	94852.66134	40486.12467	143038.1029	109568.2198	110324.4012	113863.8909	141123.8543	106093.2502	105327.646	122945.2978	44025.71152	28912.7937	108512.3297	105013.629	117184.8003	112396.0384	112762.5619	105452.8543	114235.49	124437.5925	102514.6926	65491.05385
121.0639089	473.6769608	121.060603	121.0668946	0	0	0	0	0	0	0	0	0	8160.1415	0	0	0	0	0	0	0	0	6946.5915	0	0	0	0	0	0	440850.6889	0	0	0	0	0	0	0	0	0	0	0	0	0	0	0	0	2344.413883	0	0	0
121.0669794	44.73741735	121.0603514	121.069789	466032.5276	671513.8496	979334.1357	0	839192.0452	483677.786	0	797980.2584	0	17139.6146	313774.0804	751603.2174	0	0	0	0	161219.2977	0	0	459591.5538	427375.417	476517.1797	726429.8748	560285.9258	643841.2954	1206784.247	871383.0082	59071.21963	0	650870.9736	0	0	0	763930.5866	79970.53837	756462.4958	823450.3377	1115992.151	929242.531	0	1254287.511	291345.3853	151809.8023	17487.6	0	0
121.0712288	72.41844329	121.0710472	121.0715506	0	5837.2023	5898.80075	214393.8077	0	0	377325.3227	0	0	101880.1022	67138.324	0	421572.0701	0	0	358037.8339	288227.3765	0	0	487440.9693	448524.5137	522644.4122	0	0	646437.7374	0	0	436154.3582	629926.7844	0	679332.1064	566936.4925	403650.643	497121.6772	602112.542	4387.49835	0	0	0	193772.5792	0	0	250087.7377	266822.2622	491968.955	524225.1771
121.0696243	199.6173603	121.0694114	121.0699148	5602.7404	0	3399.76205	0	0	0	0	0	55732.58237	59378.93951	0	2817.2119	40803.3947	0	1119334.527	3458.43305	40075.21975	0	0	70905.50011	6725.6909	3728.53595	0	5299.70245	6138.98255	0	0	0	15526.72335	0	2802.03355	0	36102.83045	7297.9803	2644.03945	0	6374.8155	0	0	0	0	0	0	0	2761.85075	0
121.0751952	356.4898889	121.0750742	121.0752	0	0	0	0	0	0	0	0	0	0	0	0	0	0	0	0	0	0	0	0	0	40469.0321	0	0	0	0	0	0	0	0	0	0	0	0	0	0	0	0	34108.64036	0	0	0	66034.85594	109308.1311	0	0
121.0832726	50.62128812	121.0832546	121.0835064	0	0	0	0	124306.9612	71545.13276	0	0	0	190562.1968	0	0	0	0	151128.0707	209345.9805	0	0	0	0	0	0	0	0	0	0	0	0	0	0	0	0	0	0	165379.3231	62254.50912	0	140504.3155	0	0	0	0	0	0	0	0
121.0877783	558.8351589	121.087534	121.0877857	419492.9946	338376.3315	448933.7054	141810.9053	391998.5195	439481.8509	465589.0419	330561.9686	255200.3491	441720.8524	556633.3016	612148.7629	463797.5702	541979.7474	191881.912	490523.735	432424.394	535561.7592	227316.6664	382911.3541	236705.4137	471517.3927	566527.7459	669904.8476	208741.0978	446495.8577	295047.0705	397206.6058	563772.633	484517.5887	539708.7544	409764.2943	0	474084.8682	246989.8114	444277.1754	686539.3223	166018.6487	648216.1446	554232.3777	318500.1662	634807.1638	332386.1684	404789.0368	247839.3396	736808.4984
121.5195608	196.9761217	121.5154789	121.5218058	68341.75745	104442.1653	10255.9998	19157.8968	24538.99395	0	118403.2932	115995.6355	99988.71783	72046.91505	70959.31071	53904.17083	0	34545.00865	66949.09575	0	82587.89761	47560.6296	0	0	99497.66033	35573.15967	0	31698.82137	8278.4173	87820.8772	50356.8373	38598.805	0	14003.8198	10256.2125	45565.89265	25041.6897	38018.80475	0	40698.39265	63012.87598	30385.16992	0	39566.4998	0	63262.34168	15189.06346	41704.43585	0	0
121.5694023	45.91185901	121.5692738	121.569527	19301.75805	67054.82045	76685.6526	60238.36345	63733.9318	37398.3644	0	45811.39265	30531.24705	44114.03475	38286.5412	73468.5731	57736.14645	62912.6865	51547.6598	0	10134.88185	81517.39045	45014.73085	16634.39325	12014.97975	0	43465.83745	31901.0156	23342.0178	47739.00135	40722.99405	151403.6541	87137.9876	43162.6787	0	0	16566.28155	16090.70985	159197.7105	29612.34255	29176.6635	191835.7587	86651.3848	23364.39715	161003.6626	266490.6302	998.5466538	0	0	0
121.9568968	338.5172674	121.9548557	121.9574001	0	0	0	0	0	8688.11735	0	0	14449.93175	6683.39435	0	0	10439.2201	8269.5766	0	0	0	0	0	59563.23182	4389.1815	12590.70005	6446.96775	0	36371.71875	993185.0296	239437.3191	92956.92591	0	41954.4013	60815.70114	97193.09713	0	95365.78899	26986.3846	0	0	0	28804.79575	45764.93305	34574.1627	22086.3283	0	0	0	157825.0603
121.9653136	564.522933	121.965034	121.965543	358594.2317	0	0	114242.9727	171603.5111	264407.1648	0	124569.1929	132455.5097	141167.8023	91431.47029	186017.3781	162790.0192	0	94787.23284	0	0	0	129839.241	0	186184.8354	0	0	0	215023.8986	612034.8638	165990.8829	0	0	0	206149.5909	122559.8226	224718.7343	220655.1723	246265.1747	0	0	73412.20705	89529.77438	134474.853	149246.3575	0	174832.9236	0	143616.6537	0
121.9736212	56.09509952	121.9734321	121.9740684	1105032.421	1143206.757	772019.1894	659370.8561	873670.5142	556021.7425	1133562.027	433010.525	1124483.93	1302791.008	903956.7678	1240590.041	1203166.417	1309120.056	951760.8243	1288021.621	1182085.904	1205845.28	1350291.888	1261466.313	1174772.412	1261205.716	1132972.46	1229992.273	461030.6602	683680.7022	1270572.193	330725.6043	352345.3868	1324677.952	402170.8236	773085.735	894856.824	1172020.274	1312384.835	1382860.169	1248797.854	1255804.609	1274311.57	1212330.937	978839.3411	803054.9215	1129498.071	424473.6952	1457882.662	985686.6091
122.022874	501.4736908	122.0187459	122.0290596	0	0	0	0	0	40151.80525	0	0	0	0	0	0	0	0	5315.5225	0	0	0	0	0	0	9315.1281	0	7115.7214	0	27692.05485	5424.79695	0	10424.995	6187.386	0	0	0	0	0	0	0	0	0	9562.0012	0	0	0	0	0	0
122.0591459	410.3156023	122.0587346	122.0600085	149991.5038	140147.3984	0	0	0	87531.73334	0	0	0	0	102683.0306	113535.2446	41925.42033	89450.75159	0	81789.00525	0	0	0	0	124136.1549	0	522587.1091	0	0	0	0	152645.3233	0	0	0	0	205793.9637	0	197772.9656	91425.35397	125383.2813	234676.5122	0	0	143310.1006	0	0	0	0	172941.9622
122.0591711	356.5157311	122.0572061	122.059499	674813.9195	1470152.906	594808.0386	625772.7296	776201.9409	546372.6112	945564.8701	932190.4052	0	99247.40075	0	548990.578	817122.9692	0	663824.5511	0	0	0	0	653582.6891	0	488722.4636	0	496502.895	0	332774.5674	271378.3034	927980.9334	198541.3774	0	0	720283.5304	785030.5181	763307.1636	795850.6355	765279.2111	981314.0987	705329.0321	425428.0793	0	396869.8958	0	109610.42	0	397572.1721	659634.095
122.095622	559.6743174	122.0954295	122.0956844	10739640.86	11610989.1	9042130.842	19508271.2	22246944.63	8092256.458	10780894.02	7675979.502	20857593.53	2552516.074	7063591.203	8396043.532	11466554.8	8459728.847	8300418.091	21502268.19	20846021.95	20571251.69	21191337.37	20864107.4	8757502.411	21604413.26	14830860.24	11045952.69	18923492.32	0	11632570.31	12746743	26950572.44	19435530.59	5821943.628	11451531.37	13201756.31	28919002.53	9783042.346	9009801.286	11290125.16	9660903.487	11415578.1	22608702.38	22571128.62	8336543.056	9844322.202	11266766.54	9257595.5	9324382.758
122.5365536	66.06681577	122.535524	122.539368	0	0	0	25711.4747	0	13769.14625	0	0	0	0	0	0	0	0	0	0	0	0	0	0	0	0	0	0	0	0	0	0	0	0	0	13315.67085	14566.84395	0	5005.454	0	0	0	0	0	0	0	0	0	0	0
122.8127634	60.51142318	122.8106996	122.8142995	0	0	0	0	0	0	0	0	0	0	0	0	0	0	0	0	0	0	0	10181.0198	0	0	0	0	12253.911	0	10468.7729	0	0	0	0	3290.85125	0	0	0	0	0	0	0	0	0	0	0	0	3223.6612	0
122.9462808	511.8174747	122.9419396	122.9504383	0	0	0	53753.05115	0	16769.03655	0	0	0	0	0	0	0	0	0	0	0	0	0	0	0	0	0	0	0	0	0	16723.45045	0	0	0	0	0	0	0	9016.47305	0	0	0	0	0	0	0	0	0	8148.6464
122.9632985	9.583286556	122.9630598	122.963575	172697.7366	149154.0242	113081.3849	132502.2898	162108.8353	184920.2373	186073.8487	129347.0983	33608.94593	110811.8367	81999.75097	100376.8389	168232.2274	121359.8222	171277.3158	124788.2241	144454.6779	92121.45271	138101.5484	82484.06835	120178.1006	112705.8182	154968.2468	105527.5546	87423.80704	276989.6146	132266.0848	102714.6647	145349.1704	133774.5537	120054.7333	122800.1272	81119.64738	188528.7868	104988.6222	78074.09482	141214.6094	100234.8621	103064.4385	116613.7296	122145.2748	162081.9983	129016.6342	140291.0114	42115.93965	124506.0421
122.9634075	348.4445335	122.9628022	122.9651207	80596.92375	39587.4693	97703.01925	0	0	5272.53155	5615.4093	0	0	37352.18215	0	0	0	0	18880.90965	0	15153.6419	48225.7234	41761.16305	50407.90578	0	0	51727.66494	0	2609.901904	202351.3661	0	0	0	0	0	0	0	0	0	0	0	0	0	77549.25409	0	0	19149.81581	0	78481.19839	4545.572074
123.039575	331.8402111	123.0393462	123.039604	287592.962	0	235808.7332	219374.2873	187429.9036	0	134337.9052	0	0	118633.994	63467.87672	0	183538.9559	0	0	89911.50636	0	0	0	0	69144.75678	207102.2916	0	0	143466.8642	605275.0264	381716.8397	341462.5497	405542.2479	126690.8059	531879.2239	535097.3687	0	103289.0082	0	64585.02311	363086.4872	273439.657	316021.5945	0	0	0	0	464498.9516	528606.2614	567120.9019
123.0396102	38.05689023	123.0393462	123.0398619	452007.6708	196357.0267	510226.2064	2549341.828	1040655.838	1440076.952	69954.40568	248027.1908	211425.9346	60861.47972	252460.1801	325198.3987	205771.0187	308540.7236	256429.8777	209085.2314	180495.1205	441987.5848	285534.9004	188344.7047	204114.6191	216044.8185	296017.4221	183708.9447	476443.6555	1214255.665	459994.3939	396105.6385	341157.6114	575123.4307	1952972.815	1708517.957	1646986.648	377571.373	287291.9678	544073.5849	328698.3605	409672.5809	324041.4685	330720.1133	308360.5007	357553.0957	1449628.748	1480283.175	1951180.108	1121894.528
123.0544389	382.7681721	123.0543025	123.0545604	4720965.511	6409104.415	4858243.609	5662791.671	5836681.496	5348848.784	5190819.072	5185535.439	5087073.501	5371625.637	4932781.985	5913224.42	4138752.474	4770077.705	5044685.741	0	4512754.633	0	4454419.192	4967398.628	4306299.852	4787272.742	4742552.397	0	0	0	29739390.61	28252960.19	19834026.66	28506548.13	0	0	29052808.64	3169810.387	0	4402823.965	1805365.832	2755191.621	2577199.081	2724301.24	3113698.036	1566064.999	0	3494849.173	3454564.943	0
123.0782862	561.7372865	123.0781609	123.0782899	877909.5405	0	1539002.032	1317723.968	1223552.715	682052.0807	1807634.341	1712132.396	0	0	1082077.176	1892410.364	2157126.004	1599016.973	1747359.69	0	0	2580825.868	0	1745388.087	0	1588596.516	2086236.341	1187000.648	0	1292363.086	0	0	973670.4549	1371441.541	0	2080409.194	1782597.822	0	1231978.238	0	0	0	1715588.46	2373765.082	1879591.838	1687312.856	0	1886956.395	1371838.687	0
123.0780878	418.8906706	123.0780319	123.0782899	11202292.57	0	10716031.24	11206274.51	11296528.33	11929842.81	10390992.19	11025962.89	0	16869528.38	12369982.49	12676271.11	12291407.6	12958918.33	12150571.83	11223029.88	16318104.5	10433845.25	16468886.93	12308313.07	16954807.95	11863494.07	11352437.99	12556746.86	17734336.34	12823586.67	14630372.15	17376738.75	13727754.43	13266745.1	17830639.73	12163119.59	12123118	17898501.59	12320641.28	17855887.81	13920530.4	14099383.97	18456886.17	11948345.14	12025206.81	12081946.6	11584373.53	12769599.06	12478980.29	19005207.5
123.0907147	434.9030119	123.0906732	123.0909313	0	0	1273224.806	0	666897.4273	0	0	0	0	0	0	0	740432.5805	0	0	1447607.681	0	0	0	0	0	0	0	0	0	0	999865.9528	0	0	0	0	0	0	0	0	0	0	0	0	1717804.274	0	0	0	919663.3699	0	2086690.197
123.0908651	565.098173	123.0906732	123.0909313	5566650.667	3196971.706	0	0	0	4220590.96	0	0	0	5284497.522	0	3552690.082	4130814.777	4291298.988	0	0	0	1852435.12	0	5013148.163	649535.7792	4901519.464	0	0	6325487.679	0	2085799.588	4891524.334	3282156.901	6872137.732	2541920.957	1248488.658	0	1445507.591	1641096.106	1995099.312	6188963.663	0	0	4162536.647	0	0	5389284.72	5474092.553	0	0
123.0989354	560.067107	123.0989298	123.0991879	1604747.674	1110455.337	1628888.105	1537516.788	1702497.36	0	1026290.515	569241.8481	897336.1966	696488.88	1060284.091	0	1679288.411	921224.079	747726.2345	1699386.1	1652852.689	1554925.096	0	1713331.315	1147356.167	0	856736.5551	1639815.42	704663.8495	0	1750867.343	1226021.583	1486374.617	1415346.308	0	492069.9383	1389816.412	0	0	2147812.561	0	1929028.528	1762730.814	1825582.792	1780797.966	1398967.836	898582.5052	1146975.914	828810.75	0
123.1160324	190.43397	123.1157036	123.1181555	17584.4038	0	4251.21125	26152.531	13679.67435	0	13400.00495	37547.4046	8723.45835	13722.661	26247.7305	36291.9894	16625.6914	35724.78953	26043.4856	11615.3181	4015.18225	12445.2192	9827.94755	23241.33281	22546.0538	12504.4888	36646.23693	22621.40955	12764.5823	374325.8318	186871.0006	63728.75476	98721.03856	114862.8746	59916.63555	89428.71443	78932.80679	58956.9524	122119.2942	192310.6883	111309.3095	64745.7863	81118.11779	81512.21115	113946.982	71240.20415	79945.02986	102356.3749	145210.1613	151201.5649
123.1573102	553.7801206	123.1552	123.1588153	0	0	0	0	0	0	0	0	0	0	0	0	0	0	0	0	0	0	0	0	0	33769.5757	0	0	0	0	0	0	0	0	10591.70977	0	4256.681325	0	0	2038.038611	0	0	0	0	0	0	0	0	0	5396.882102
123.164281	462.2474704	123.1616555	123.166562	0	0	70323.9139	21705.5425	0	0	0	0	0	101447.0972	0	0	141922.7176	0	52127.0753	0	0	0	0	0	0	0	12356.93945	17234.08205	0	20150.71047	0	0	0	0	0	0	0	0	3692.703836	0	0	3999.914003	0	0	0	0	123625.2239	0	0	29618.19931
123.1735147	501.8178169	123.1712105	123.1758593	0	0	0	16996.3403	0	0	15326.18665	0	0	29378.72885	0	0	0	0	0	41972.42085	0	0	0	0	0	0	25252.0226	0	0	0	20030.62746	0	6734.425306	18166.05114	0	0	0	0	0	0	0	0	0	0	27450.67178	0	0	0	0	0
123.1923096	540.2041876	123.1851577	123.1960071	6204.41625	0	16895.2553	40358.48575	0	0	0	0	76884.07837	0	0	230707.6219	0	13204.4963	0	0	0	0	0	0	0	20085.10885	0	12914.5446	0	0	0	0	25511.97639	0	0	0	0	0	14555.59407	0	0	0	0	0	3515.038598	0	0	0	0	2461.921579
123.2106396	17.73146513	123.2055661	123.2148679	0	0	0	0	0	0	0	0	0	0	0	0	0	5542.9441	0	4589.41895	0	4368.30795	0	0	0	0	0	0	0	0	0	0	0	0	0	0	0	0	14696.64059	34469.37708	0	0	0	0	0	0	0	0	0	31505.52281
123.2671089	447.4613782	123.2641576	123.2701833	0	0	0	0	0	0	0	0	0	0	0	0	0	0	0	0	0	0	0	0	0	0	0	0	9568.5838	0	0	0	0	0	0	0	42894.54316	0	0	0	0	21014.578	0	0	0	0	0	0	9549.168784	0
123.2863586	540.226271	123.2844059	123.2884147	0	0	0	0	4539.12905	0	0	0	0	0	0	0	0	0	0	0	7588.6405	0	0	0	0	0	0	0	0	0	0	0	0	0	0	0	0	0	0	0	0	0	0	0	0	0	0	0	13048.39109	0
123.5809987	40.15005686	123.5807948	123.5811841	0	15422.8053	0	0	65624.62125	0	0	0	0	18754.2649	70529.18235	0	0	0	0	0	0	0	0	0	0	41135.94445	45522.9191	32168.1295	0	0	36680.062	0	101699.4616	80813.5166	0	0	0	0	0	12585.89505	0	57735.34055	26196.13535	8973.87295	0	19555.0955	0	0	0	0
123.9398443	359.2664987	123.9376662	123.9418378	0	0	0	0	0	14513.2031	0	0	0	32686.70825	0	0	0	0	0	0	0	0	0	3852.792	0	0	0	0	0	0	0	0	0	0	0	0	0	50049.76465	0	0	0	0	0	0	0	0	0	0	3680.5955	0
123.9540081	165.2157138	123.9538293	123.95409	0	0	0	0	0	0	0	0	0	0	0	0	0	0	0	0	0	0	0	0	0	0	0	0	0	799236.476	152470.063	3078.84255	4059.0271	0	0	0	2658.03185	0	0	0	0	0	0	0	0	0	0	0	0	178906.0485
123.9634921	549.6150716	123.9634767	123.9637374	137501.9864	131236.0786	173309.8845	160093.5006	222879.9173	184257.0483	130321.1637	160143.0439	195381.6743	184534.4723	159383.5822	120506.8766	125279.2777	199912.955	114709.821	209769.6499	185436.9104	188431.6915	120192.1292	157419.3298	194562.0395	208579.4916	164231.0371	150006.044	155015.7843	0	102868.0302	206103.4859	206496.0877	112295.6322	158467.3993	192442.79	192757.2617	210595.4689	211756.2027	192071.9312	173406.6771	72070.43525	63396.8375	135275.7044	98886.27781	156601.5235	89442.74715	181598.0459	121873.3277	101024.5749
123.9706145	49.07473753	123.9689527	123.9748204	306417.6363	517221.3223	284318.9565	170037.7878	425994.5094	268039.5974	397333.4194	386806.695	414446.4914	356967.9355	509137.975	481161.4289	296768.4354	459018.8627	403423.4631	453762.9621	425645.6765	416040.8478	358072.5481	545918.0532	391061.4869	524974.1226	363194.9608	473363.7871	396441.5853	496053.21	285412.8139	494759.4621	448951.8054	398270.8145	259409.6875	217018.2213	193285.341	491437.0254	416806.4128	345107.682	552979.2754	347399.4204	494143.4809	502766.4741	486999.7482	396909.1584	422741.9369	325287.4744	436228.5621	321277.0024
124.0385139	378.3549246	124.0383472	124.0386082	355112.0631	0	550783.7007	0	0	449211.4111	362470.8339	490398.1013	531133.4474	0	406466.3284	424670.7713	307860.2628	0	623015.4834	0	365763.6727	0	288007.2397	671859.6737	447906.8623	0	299550.6833	0	302089.1947	0	0	389935.9033	2591999.127	240011.0328	0	0	516290.6137	365443.0726	0	0	2812148.249	3421654.787	3559126.094	0	4476239.533	4743824.257	551485.9564	0	389433.8599	0
124.0497081	389.5348763	124.0495705	124.0506147	2424.917689	0	8220.7071	0	0	0	0	0	0	0	0	187168.3419	854071.7755	1243812.221	1479422.387	1133967.487	101139.2952	69918.96651	204268.339	174360.913	148250.7198	135154.2665	165748.9709	157171.7226	146593.6284	0	0	0	0	0	0	0	0	0	848394.9699	1085507.61	2955553.834	2780025.358	0	618983.5584	2418173.989	2598090.118	390159.1612	328533.7611	284891.9141	0
124.0497765	62.75543283	124.0495705	124.0500926	314502.3571	168727.1108	174500.1852	0	0	0	0	0	0	565386.1927	848047.4046	849796.6248	2776617.165	2754693.103	2131740.494	792432.9567	588779.2895	608517.8165	0	170700.0215	82146.53562	102071.4883	0	0	164368.8831	68887.89595	97727.409	0	0	0	0	0	0	2652902.849	3349946.185	3389198.964	8639975.948	6013436.271	7180567.25	2516223.398	1379674.54	1517767.135	734016.867	722175.457	664323.0847	211829.0559
124.057733	404.391093	124.0574017	124.0579238	350765.1565	0	0	0	0	0	0	301902.5775	0	165376.0953	0	0	0	379133.0957	789872.3561	0	0	92970.45856	0	620401.7394	84649.64476	929807.4985	0	0	209712.6645	0	0	0	0	263993.971	0	0	0	0	251828.7629	157365.8377	232903.5154	137525.1315	0	186356.8975	0	0	0	294129.5186	243877.17	215903.4425
124.0578452	561.9567054	124.0576627	124.0579238	5424.282607	15595.16019	123484.2127	122595.8831	141036.1181	0	6406.365712	0	143262.1695	2590.49755	71881.76713	200583.394	0	0	0	3737.954661	0	186876.2973	73419.51407	102976.7107	85079.31684	0	44131.35415	68187.7575	149930.9344	245860.3634	9572.22995	107501.5991	86289.70281	151318.5391	146127.7923	146511.3049	13717.8252	167520.1578	207944.9786	124177.0528	105853.3294	0	183815.6422	144140.915	124680.8749	149442.0258	136606.0206	183831.4723	0	25397.2842
124.0748567	381.2590659	124.0746329	124.0751551	0	246520.4247	131127.2029	0	215754.2796	166855.4934	0	0	44203.24805	218953.4104	0	0	48021.89769	0	69220.96134	0	69645.18367	0	60981.3544	0	0	133668.0544	0	0	0	0	0	113317.1851	0	0	86889.71031	0	0	0	0	0	0	0	0	0	0	0	0	0	0	0
124.0749153	33.9847022	124.074894	124.0751551	135528.3274	95074.17618	102178.9561	187505.1246	138492.235	146343.1763	138410.9359	135803.7476	133424.8079	127470.1904	140999.1933	124484.1191	121729.7351	141786.8489	125551.6005	127372.1438	133054.5947	118040.7023	120957.5798	124265.0568	124319.4359	112719.1544	124606.7336	47805.83814	96147.07104	181749.4434	68886.565	99541.45298	48982.64425	106656.592	55001.59795	126225.6338	64758.15623	115303.7583	252795.7668	306735.145	97214.17041	97666.40462	424480.4175	102432.7441	86349.14832	101189.1478	89603.20938	65788.30109	146209.3664	219326.6077
124.0859319	397.1389248	124.0858612	124.0861223	4384003.524	0	2747513.483	4418495.614	0	5269202.489	0	0	4440592.455	0	0	0	0	6912537.634	3710029.838	0	0	0	0	7235790.018	0	0	0	0	0	0	0	0	0	0	0	0	3476414.386	0	3389499.379	0	0	0	797078.0673	0	0	0	0	4720671.221	0	0
124.0861092	583.7953361	124.0858612	124.0861223	17852626.62	0	9183736.594	3816278.616	21208907.16	0	13516120.67	22732449.19	21905935.01	0	16064172.04	0	22320946.46	0	18554090.86	13780161.09	0	0	19519099.98	0	0	18164180.31	15859411.31	10366891.91	19534207.7	16573421.25	14226538.42	16529103.3	12078151.81	0	23745942.6	13435676.19	0	9516027.325	13489066.57	16854362.63	17236687.42	13080976.26	7685750.295	17240783.34	10367595.42	13676827.02	20740098.88	11007798.34	19500342.65	5256442.072
124.0861223	56.0650646	124.0858612	124.0863834	906653.1726	399031.3236	572767.0016	554011.6572	310300.3017	564517.8458	851885.297	155182.3281	187568.0488	276306.841	378224.619	466622.8339	8311201.943	206544.9493	291933.8759	213956.4025	161467.4482	329541.0199	388384.4355	510452.6522	181927.2357	168190.6732	8924572.191	62138.12413	175905.7835	509676.9912	86023.39809	99797.33161	152855.5363	158342.0049	10255180.37	155507.3482	142692.2759	275550.4599	211909.6622	438211.4648	58971.1637	402157.1086	10776464.3	105663.8168	9175643.171	514284.9443	174702.7073	397208.8485	165415.5714	418759.5616
124.209765	422.8546635	124.2094731	124.2107808	401069.8975	199831.0487	407392.4127	484714.1387	337499.4516	315163.3272	414034.535	498264.118	358345.5112	332504.6919	316164.6657	311697.5967	260365.9056	328077.6183	398556.6988	0	0	0	242996.0703	542869.8677	254663.4164	206466.5283	0	0	265160.3903	0	280474.4426	298632.987	414412.1222	376647.4134	274983.6536	264459.8709	222358.7612	338805.0535	264991.722	268568.9947	146850.2509	0	219686.3155	242977.0614	206623.9025	124054.5512	175969.3702	274526.7541	376064.7785	305232.0787
124.2958854	541.710055	124.2932054	124.2976579	10902.60455	0	11928.05405	0	0	0	0	0	0	0	0	0	0	14913.817	0	0	0	0	0	0	0	5570.7639	0	0	0	0	0	0	0	0	5705.06755	16497.49525	0	0	0	0	0	0	0	0	0	0	0	6713.0026	0	0
124.3045303	530.8374004	124.2987035	124.3100956	0	0	0	29640.1113	0	4795.1504	0	0	0	0	0	28900.25055	0	0	38433.30645	0	0	0	0	0	0	0	0	0	0	0	0	0	19116.0781	0	5855.77385	0	0	0	0	0	0	0	0	9853.717	0	0	17295.32595	0	0	0
124.3264394	301.9513872	124.3235793	124.3309382	0	0	8400.08785	0	0	0	0	7487.8363	0	0	0	0	0	0	0	0	0	0	0	0	0	0	0	0	0	0	0	0	0	0	0	0	0	0	0	0	0	0	0	0	0	0	0	0	0	0
124.4883156	540.5595147	124.4876858	124.4888666	0	0	0	15603.52545	0	0	0	0	1858.239058	0	0	56918.9197	7052.5692	0	38481.0967	0	0	0	0	0	0	0	10111.0837	10324.41875	5340.6729	0	0	0	0	0	0	0	51058.4362	0	124423.5362	111591.1971	8463.3601	0	1210.224776	0	0	10757.893	8521.27785	0	4737.83935	1410.87828
124.5317982	213.1774379	124.5316512	124.532045	0	21519.40585	0	13545.03305	19333.75545	30216.7515	13287.0584	52437.3086	42347.08985	25100.57765	0	0	0	9726.5318	29240.8779	33449.1798	32427.5434	0	33829.59615	0	0	10815.11235	601.5109086	22409.0103	9607.035	19069.56885	5169.4135	0	7569.71255	38528.92612	11381.8514	26500.42091	99748.6506	21180.96695	36317.32865	26351.68207	98837.96913	49330.8574	28958.75735	32812.54921	0	62349.89358	0	60645.49381	40336.50586	25970.1607
124.531761	10.73164909	124.5278444	124.5323075	58853.24516	90113.21962	90285.14495	82191.08375	26874.6251	1557.458743	0	39481.78675	56399.9873	20155.42585	43391.5621	47363.23405	0	43133.1909	46243.57745	21124.2387	82343.62445	49193.68765	2528.986208	0	23286.1913	9231.1774	79957.63375	2745.114822	2144.844263	616440.8757	109867.5868	71599.47024	76666.63165	57443.18795	39014.2459	13765.70615	37697.72305	81417.2154	38507.33581	36528.7967	86723.5582	46676.4007	59502.17085	70049.26006	73336.37168	43531.6529	4351.24815	84212.7551	10820.19075	0
124.8964868	59.92993785	124.8964756	124.8967393	31311.54063	48743.65088	40046.05425	23780.6933	29065.5859	20199.56645	28694.91972	38045.87577	22692.93295	76156.79121	142298.3182	69097.66787	43340.38327	49059.88501	18664.6368	86668.86688	33793.95983	25916.37173	32707.9295	49582.33992	61442.38741	69419.85052	67769.78492	27697.1742	58366.64697	6505.1979	61768.01269	38509.9421	45645.78289	52833.81538	44073.04107	32264.29344	27406.95061	25954.94601	52397.32409	22216.42845	15810.29018	39378.96617	42351.14474	37822.42918	21808.61535	76165.62543	18415.14969	41868.29137	36774.7711	34646.09967
124.9218571	50.594704	124.9217951	124.9220588	0	55901.87015	3686.928872	111982.3487	162130.3861	154957.6336	0	0	0	0	0	0	0	0	0	0	0	3589.812855	0	90879.6677	0	0	0	0	0	0	0	0	1286.649293	0	86328.67615	122690.8863	122602.4758	0	1064.548242	0	0	0	0	0	0	0	308862.0825	69823.3553	71192.3441	70645.48025
124.9549423	298.7274087	124.9489693	124.956358	24868.9463	67136.1502	10598.3067	28738.62655	9969.81955	35386.87985	69698.5398	26329.3417	55977.80855	84902.86799	147501.2169	79747.28075	51857.8329	101113.4959	93050.34182	104349.4388	22227.31325	39337.58356	36572.33545	28247.0957	15657.83655	74517.19712	115366.8189	7819.5839	23753.40155	124143.4748	440596.6854	78140.75678	0	37846.11644	58185.74794	45208.93403	72178.12184	0	23239.80012	152015.7339	68952.05005	0	80363.74714	25095.10534	66054.88396	0	23998.1679	39909.44384	34064.5982	0
124.9988557	414.8142746	124.9985917	124.9991197	795925.798	903419.3726	871141.7569	1155103.934	1067496.266	923813.7853	651470.1107	750566.333	777416.3187	1020218.965	1055364.911	1022120.223	1090719.334	1080566.494	1138508.675	593311.2325	539828.7048	538731.9536	934709.5893	891296.806	915951.4884	609232.3356	673792.7005	617060.1	1126347.287	1139191.995	1197211.399	1339382.664	1422272.963	1328305.088	987935.9955	1001230.071	1051685.816	1289065.215	1089227.982	1213301.446	749846.6317	794394.2338	858790.8424	753500.1153	722590.9779	694957.8349	1296540.102	1347149.756	1309504.446	1542753.081
125.0225348	167.1409619	125.021037	125.0231498	6112.17715	30287.5841	26507.79565	37738.861	17048.99115	8261.54585	17615.7966	16278.4932	43415.46999	55627.61375	42557.02955	39892.5003	53434.9227	35448.5102	20921.2229	63335.7403	29102.2483	47031.34375	47101.54712	14828.75015	40888.0372	23157.7051	23510.0716	45482.29659	30972.1661	99831.78905	90381.09941	35627.50865	52466.26875	63625.54789	50276.77885	34245.8542	38665.43725	56558.11873	30243.12655	76698.52844	32974.56199	32412.3329	51275.1344	51387.94301	56525.93307	23262.08365	35039.41432	49487.81601	41795.06715	71657.71247
125.0337213	57.00843144	125.0337147	125.0338468	0	0	0	0	0	0	0	0	0	0	0	0	185996.8525	136719.0705	48955.56449	0	0	0	0	0	0	0	0	0	0	0	0	0	0	0	0	0	0	111554.095	65285.91961	63861.1731	207746.9539	416781.4001	394782.894	173470.1323	156666.2763	149393.0614	0	0	0	0
125.0370615	41.10366891	125.0352996	125.0389977	62203.51294	166041.5858	186646.494	363326.8722	251105.9545	222573.7903	0	75342.05166	0	0	86193.3786	0	92271.6196	49833.62301	97481.53274	0	0	104638.2004	62886.13815	83614.85662	0	23566.6677	34736.42655	0	116005.7588	438754.3273	0	0	0	0	300611.2718	263786.7019	249331.225	110556.3506	0	137419.0091	0	0	313227.7628	39368.94977	0	185525.9755	195269.9477	166850.6578	286423.4322	367446.1731
125.0418985	44.02407547	125.0416393	125.0421676	48655.46277	292365.7901	265369.3022	0	0	0	64649.35425	91123.31402	54030.90352	112049.9798	0	248963.0735	0	151317.4758	23972.1795	0	152524.3775	0	167394.9383	0	121253.7527	73926.02484	49199.28748	99953.14647	217325.5153	0	0	173331.7512	198371.2887	75921.11424	0	82465.66225	80463.67695	188530.3567	80897.15722	0	144592.228	169007.7168	194887.8857	76527.21775	87810.33341	132420.7219	91432.82615	304564.2401	0	72479.72319
125.0530735	142.1919903	125.0529991	125.0532633	0	0	0	0	0	0	0	0	0	45197.43439	0	35325.46084	117630.0641	104919.6729	117294.8232	0	40214.68447	55241.18339	0	0	0	0	0	0	0	0	0	0	0	0	0	0	0	115715.9564	142438.198	145022.4625	508102.6546	500896.0393	334611.159	193441.0248	141053.8559	127033.2573	11288.9226	0	0	0
125.0589467	71.99914379	125.0586796	125.0593401	79492.5825	87494.16775	16562.88195	42039.06514	0	0	5350.97235	0	82922.82594	134254.0655	89950.95787	156473.6047	45095.23401	61188.98353	11973.4799	70350.71028	126608.5592	226841.7777	79791.08341	51712.4809	43558.28911	69081.87616	65284.03151	0	1422.667288	152544.015	0	80268.89559	58736.77001	35355.02485	86753.19261	96913.24303	53957.68383	0	74564.04741	0	0	0	0	41726.30264	0	48744.29613	0	36660.68178	42404.56046	0
125.0588668	182.6980506	125.0585475	125.059208	216600.3928	4326.80165	23101.49075	44871.94668	43947.2965	35788.0377	35742.8535	51474.2396	63662.90274	30316.7101	121000.4402	47828.1019	55814.71755	80119.74726	88601.66746	119931.3679	69546.27438	48715.11795	42631.7416	55649.02278	56596.3986	75594.33951	80308.41585	104776.0093	146971.2971	214442.3038	152084.2299	97134.9485	46404.9332	97898.37554	76367.2854	74410.29785	77517.91056	60970.19044	90545.17016	83349.91795	155895.7759	0	0	86902.04445	92305.95061	99303.87463	128335.9083	191805.0896	197522.2621	173814.4537
125.0701894	46.67236778	125.0693811	125.0712309	37972.02071	140966.3667	73299.48389	0	0	0	0	0	133830.1349	0	0	0	0	0	0	104658.9491	43960.40776	73102.87477	0	9989.021912	29877.97207	0	0	0	86470.43243	0	77314.88577	0	0	0	57414.96999	19842.72916	0	0	0	0	0	39597.93793	0	46253.18713	127582.3156	60343.73721	0	0	0	122973.4922
125.0701668	257.9591576	125.0699096	125.0704381	228522.3891	121176.2251	198385.3196	169657.3207	139401.3703	98527.46655	247116.3287	208446.2012	217035.3834	228440.2198	231875.0449	217253.5191	0	9481.6668	0	288159.783	224588.9418	5594.43165	254473.8985	109587.1448	0	241094.2787	0	196418.4496	238438.4893	105913.0342	65668.11789	0	51627.80595	0	204729.1444	197551.7507	6536.63585	232061.8693	45659.51903	182253.9326	188489.5227	27851.69555	155936.5921	47957.91032	9988.04335	153870.7285	124451.2782	206779.7611	0	46855.14906
125.0894517	561.3985266	125.0892023	125.0894666	2122395.608	2324811.065	2046726.237	2418867.996	981105.2273	2043518.135	2070401.999	2176764.372	1589661.789	1926034.509	2486507.871	1302181.327	1432170.111	1756122.953	1494342.425	0	1720374.541	1836184.48	0	0	1902244.399	0	1421643.968	0	1129582.186	936668.7225	1500217.742	0	1725959.741	1816123.93	1946431.172	2384751.381	809202.8786	0	1519899.111	0	2159945.225	0	0	1250125.401	0	2156588.626	1500696.3	1671472.304	1297862.662	1056454.445
125.9517202	326.9880966	125.9469281	125.9541385	0	0	0	0	0	0	3730.59515	0	0	0	0	0	0	0	0	0	0	0	0	0	0	0	0	0	5484.84645	92381.94663	0	21623.90095	26054.80345	774.1276998	0	0	5247.46065	0	0	0	0	0	0	0	0	0	0	0	0	0
125.9632982	387.5583991	125.9630855	125.9636197	0	0	297171.1653	204647.675	0	0	0	0	0	0	252222.5462	0	0	0	272158.4526	0	99845.18986	0	0	137518.3657	0	250896.6863	0	230998.0569	0	0	0	0	0	436895.8578	223350.1573	106676.8121	0	157737.1802	0	283001.1742	562632.8688	682544.1264	258496.5447	336435.4024	306303.1878	0	334279.3908	169213.9839	286662.5309	0
125.9634677	7.853556225	125.9633526	125.9636197	473765.8564	466465.3846	429027.5884	426610.0987	432923.7159	458877.0004	504747.4217	473528.8593	468553.9377	421449.2405	496666.7312	484470.4981	446210.8098	447010.2301	506991.8393	418764.3882	444828.5598	491223.6688	447049.4067	453358.3006	468483.9873	485704.5396	522663.7446	452345.3315	488754.7131	651658.4402	735579.5899	627454.1909	656690.0144	675559.9031	573274.3336	586155.5142	530874.4226	602386.0122	505861.3698	479583.4156	455840.9401	376212.6027	597888.3951	596448.9031	506119.2047	591898.1044	560888.3783	560772.8239	139858.2159	582118.5071
125.9854997	284.4022457	125.9852568	125.985524	0	0	0	0	0	0	0	0	0	0	0	0	0	0	0	0	0	0	0	208443.2103	0	0	0	0	0	0	0	0	0	0	0	0	0	0	0	0	0	276808.3703	215747.095	0	0	0	0	0	0	0
125.985521	34.24233804	125.9852568	125.985524	1889211.549	2123029.5	2081831.382	6950604.935	7792893.844	4725393.591	2244936.646	2224507.826	2780655.508	2211792.869	2232059.623	2273071.019	2170074.05	2109420.05	2120933.042	2037937.796	2091315.444	2223327.142	2176254.738	1936138.531	2063042.101	2172240.033	2199223.296	2055974.908	2116563.465	11720260.99	2907876.78	2419071.797	2413599.249	2312762.009	6364355.835	5560287.139	4737857.789	2755133.168	2723221.031	2845510.659	2720183.652	2393234.273	2686815.021	2464860.043	2468980.895	2578971.329	7639464.535	5606496.052	1936674.517	3920192.874
126.0204203	262.3056545	126.017723	126.0230685	0	0	1816.939768	0	0	1223.970994	700.6759571	22680.90645	0	3697.0457	9274.7742	0	4768.12275	30497.97885	0	0	33601.75285	11687.3855	0	1172.429267	801.6876421	3623.08475	5077.0385	3678.6912	2594.1591	59330.83	4130.714	21194.7473	0	11610.0728	2274.3834	4515.2911	8455.43995	10123.6256	33237.9727	1874.7603	3151.163	3796.4999	0	22897.97535	22436.57625	0	0	5982.50415	3146.90795	0
126.0211243	64.18884532	126.0210639	126.0213311	55691.96504	62995.98844	86825.16395	36054.37691	54968.39027	48160.09411	22137.906	49762.45733	39505.92804	25202.2807	20577.52685	45952.77254	65297.13732	39046.92295	31062.41263	36599.00169	39955.64123	44560.70919	34463.60897	31169.5379	14491.4966	23876.75025	40890.59415	42423.83755	51036.48843	41108.715	52081.69627	67098.56119	62462.55969	57572.20245	16926.0162	0	34250.78801	51442.23239	60783.6086	55426.56059	20411.2193	32974.67735	29553.54134	21334.4106	40413.9473	79098.36799	104019.3598	98254.40599	138083.539	112654.2634
126.0428551	197.3406973	126.0412455	126.0444536	0	0	0	0	0	0	0	0	0	0	0	0	0	0	0	0	0	0	0	0	0	0	0	0	0	9599.96045	0	0	0	0	0	0	0	0	0	0	0	13101.36135	0	0	0	0	0	0	0	0
126.0539685	409.8235268	126.0538113	126.0542123	1100168.663	0	0	0	1454901.1	0	623252.6968	0	0	807313.1345	0	0	0	0	0	0	343150.3046	0	0	0	1412809.505	0	0	0	2785355.962	314993.9141	0	555062.3788	1384910.955	0	0	0	2092619.478	508579.3831	1461735.332	2022513.86	1240620.148	0	0	1088379.124	0	2062427.181	0	1443044.188	0	0
126.0540786	540.8305062	126.053945	126.0542123	0	0	0	0	1068096.138	0	0	0	0	358988.4318	0	0	358244.0767	0	220085.0004	0	274221.6504	0	0	0	737182.656	0	0	0	283865.7742	0	0	0	298568.6831	0	98179.06554	445982.5184	0	308480.9021	0	0	197085.1555	0	0	585364.3039	0	0	0	456216.8023	0	189006.2782
126.0542041	32.16288509	126.053945	126.0544797	169878.1459	275736.8568	378852.6875	329447.8211	401971.9848	0	315833.3665	0	213334.5897	281866.6305	327309.8065	266395.4992	190266.546	305901.3321	249006.2718	232853.6494	261569.4612	200670.7868	241087.5205	747225.9166	251810.8268	188302.0587	0	600572.8037	179692.8538	617659.0837	225504.1644	184097.3474	241346.7311	232016.7117	248093.554	280041.9516	233516.3273	290877.986	246861.4045	327350.2434	278040.5697	282192.9568	205438.9563	111004.7162	179115.4015	178062.4062	205506.4443	228636.9893	293090.8417	217877.7949
126.0658603	246.4957088	126.0643734	126.075338	1212.017469	0	14271.1082	16588.5749	27962.538	0	107279.2265	7123.01775	0	0	96889.97782	68150.80495	0	0	0	44233.21235	70105.63522	29160.7705	69521.78932	40433.24555	0	0	34577.94815	72010.11654	52150.7714	0	71186.5855	67683.76993	102782.1155	0	89272.09125	16119.7137	32668.69759	70188.35635	0	45684.18859	26952.75872	17124.85765	0	32179.1361	29287.84045	20372.1745	39565.0762	48870.88315	96746.3452	26387.57015
126.0905392	407.4938855	126.0903163	126.0908513	242585.1318	260781.2968	0	0	0	268016.9243	100216.8853	0	0	0	0	0	0	0	0	0	122944.6854	0	0	0	0	0	0	0	0	0	69123.15858	0	0	0	0	0	0	0	0	0	0	0	0	0	0	0	0	0	0	0
126.0905692	51.8216907	126.0897814	126.0908513	117156.5881	107601.8693	135745.6231	111418.1364	0	109490.5675	49576.79789	85356.64883	121999.5618	0	26416.13609	0	0	0	0	0	22330.91963	128084.945	66858.05916	74654.57065	63903.41069	89740.97408	0	105715.5486	0	0	118212.0192	149143.3807	0	75883.55313	126474.1733	0	0	85799.08811	0	0	0	111907.5234	0	125504.9988	0	0	92138.80613	0	0	102880.6705
126.126906	562.5845631	126.1267033	126.1269709	0	94516.98547	138651.3606	0	260286.0975	0	146151.2473	0	0	0	0	253003.2586	107835.5318	0	79759.63662	242200.6321	10070.72768	134088.5694	8845.315507	0	0	181841.9135	200923.4802	0	136226.2681	0	352789.836	42927.41592	0	148003.8145	0	0	102613.0746	0	112569.4441	184227.6495	0	0	0	144071.4842	70977.11127	96642.96023	122189.9851	0	26089.36706	0
126.2305156	521.738682	126.2277871	126.2356911	0	0	0	0	0	0	0	12182.35905	0	0	0	0	0	0	0	0	16776.0685	0	0	0	0	0	0	0	0	52093.6819	0	0	0	0	0	0	0	0	0	0	0	0	0	5665.9726	0	0	0	0	0	0
126.2449936	198.6509499	126.2417208	126.2500285	0	0	0	0	0	0	0	0	0	2251.6971	0	0	0	0	0	0	0	0	2889.8424	0	0	3555.2501	0	0	4137.1077	0	4417.1674	0	0	0	0	0	0	0	6087.86035	0	0	0	2258.9023	0	0	0	0	0	0	0
126.2677533	237.8741366	126.263833	126.2701315	0	8522.7594	4436.185	0	0	0	0	5336.25785	0	0	0	0	0	0	0	0	0	0	3538.54735	0	0	0	2367.536	0	0	0	0	0	0	0	0	0	0	0	0	0	0	0	13186.9313	0	0	0	0	0	0	0
126.623427	322.6579145	126.6232428	126.623512	1123429.567	1261463.948	956654.4026	396658.6845	393678.1944	658970.392	416202.0602	0	303075.1751	797686.5424	688853.5017	701401.6952	264305.1346	0	581676.4598	0	173676.2212	167440.2781	0	586164.2581	408080.824	0	0	0	0	63411.8821	0	0	0	0	0	0	0	11360.914	0	0	0	0	160944.8757	188718.1069	0	0	113086.8312	0	0	0
126.9251963	347.893957	126.9210902	126.9306801	0	0	0	0	0	0	0	0	0	0	0	0	0	0	0	0	0	0	0	0	5012.7338	0	0	0	12924.74455	0	0	8692.4577	15630.5929	0	0	0	0	0	0	0	0	0	0	0	0	0	0	4486.40225	0	0
126.9547213	142.5178135	126.9545937	126.9547288	0	0	0	0	351669.2236	0	500828.7402	35856.25337	0	212572.834	175555.5843	0	41259.39151	0	0	0	293093.5301	241552.9704	342343.3198	223799.7735	0	251029.8458	0	0	0	115471.8427	344099.1787	0	0	0	36469.62033	54981.94887	149011.958	384324.8926	349035.4099	0	547192.3062	0	0	412295.2967	185164.6797	43568.70172	0	0	0	168570.5537
126.9547313	12.99752592	126.9544586	126.9549991	0	0	0	535551.7963	537307.6672	0	730863.5349	345280.1706	384283.1132	399671.5325	409538.0752	365549.8958	376787.2619	431343.0709	415641.6648	389270.2608	383617.4101	420786.9658	461479.6498	401606.8052	425917.3988	460399.4986	467563.6659	427436.358	479957.5716	670946.9248	594823.5401	543652.9367	573738.0838	574952.1443	564912.2327	523085.065	488140.3426	444848.2652	505162.2256	500944.8881	487389.5067	393422.039	540360.6514	569317.5096	439500.3732	557820.107	574983.8992	525043.0824	131565.282	421578.7188
126.9712418	6.86610843	126.9709454	126.971486	657016.039	576799.1051	591564.3564	0	0	543488.0459	577248.1874	272945.3437	222624.6313	242968.5753	244563.8348	284160.0155	264248.956	270415.4085	265983.17	239379.6663	275643.1397	287225.5291	255885.5287	265365.4063	254077.842	332269.9378	319014.1485	282672.5329	289058.4347	411202.6953	407500.5119	418566.6147	443997.8577	440970.0212	392934.6448	390167.9064	347048.4752	259286.2741	327437.3915	296499.3455	371451.1735	253990.2794	310748.4469	365808.011	313952.4494	348670.1821	353314.7826	321969.8183	113739.0677	371729.9623
126.9711796	369.0720647	126.9709454	126.971486	0	0	0	0	0	0	0	0	0	0	164899.6384	0	0	267941.5496	0	286776.7079	213519.1257	276960.8209	0	0	0	0	218790.3126	320444.1162	0	18442.869	0	310757.4625	0	184579.9813	260595.2948	234224.7479	252269.7565	0	211746.3352	0	229912.1401	392440.3998	445436.5777	320501.7926	238085.5162	244434.5361	258606.3135	272663.4113	207727.7611	231677.4607
126.988824	194.6496883	126.9885168	126.9890575	0	0	0	0	0	0	0	0	0	0	0	0	0	0	0	0	0	0	0	0	0	0	0	0	0	94826.20632	37147.9572	31128.7779	37483.30025	49794.47479	148411.2625	107309.477	89251.42338	60104.62629	80549.52725	91629.1632	94721.55461	0	0	0	44366.23204	49777.37919	120524.3321	126021.9482	98456.89834	13340.37815
127.0148219	35.75253459	127.014475	127.0155568	0	0	0	0	0	0	0	0	0	0	0	0	0	0	0	0	0	0	0	0	0	0	0	0	0	43779.1795	0	62446.12885	0	0	64187.05735	0	0	72925.10695	0	42952.42455	42422.20565	0	0	0	84566.70026	78132.04445	1839.977476	0	0	0
127.0382112	302.7839689	127.0380066	127.0385477	0	645174560.6	0	308699558.2	296776738	0	375696509.5	0	69701928.31	0	179920565.2	106884429.7	125283214.8	159032979.9	64275880.25	122095841.3	175338393.3	177914043.6	59503271.01	173494327.4	271551632.1	0	42079255.61	108470377.3	106577110.9	7623978.492	62699189.35	0	0	20766560.07	18895549.28	18915512.05	10731556.4	19629332.28	0	23849960.21	17572022.57	82700917.5	204636865.6	72269987.7	52522173.3	148739999.7	141316727.9	48896650.25	49586031.32	23777949.25
127.0494101	283.8127384	127.0490985	127.0508571	0	0	0	0	0	0	0	0	0	0	0	0	0	0	0	0	0	0	0	0	0	0	0	0	0	142435.2524	0	0	0	0	0	0	0	0	0	10220.079	113262.6892	0	0	0	0	0	0	0	0	0
127.1207729	502.5105637	127.1183263	127.1230049	0	0	0	0	0	0	0	0	0	0	0	0	0	0	0	0	0	0	0	0	0	0	0	0	0	0	0	0	0	0	0	0	6760.993075	0	10052.76046	0	0	0	0	0	0	0	0	0	17762.16715	0
127.1612557	478.174113	127.155927	127.1664816	0	0	0	0	0	0	0	0	0	0	0	0	0	0	0	0	0	0	0	0	0	0	0	0	0	0	8624.98785	0	0	0	0	0	39490.73341	25100.41115	0	0	0	0	0	0	0	0	0	0	0	4783.68157
127.274144	438.6761127	127.2739537	127.274225	0	0	0	0	0	0	0	0	0	0	0	0	0	0	61486.30035	0	0	0	0	33226.30905	0	0	0	0	0	0	64132.8669	0	0	208437.0604	0	0	62380.731	71117.24125	33956.7619	0	0	0	0	0	0	51435.5586	76433.23425	60364.40815	70288.87715	78968.30395
127.4548041	303.9162399	127.4545398	127.4550835	0	1194504.493	0	0	338340.2888	604218.0668	442936.9747	0	343128.149	805880.0467	656813.5664	265036.2513	223478.2039	584333.5774	546304.4951	0	163250.588	0	282852.4242	453093.3004	0	0	394220.9702	353249.8685	314317.544	137406.9033	0	0	0	0	0	6650.153978	0	0	0	0	0	123706.5598	202684.3558	209997.7866	129670.819	143731.2713	131173.381	75008.9801	0	0
127.4887178	13.37942062	127.4871677	127.4890714	0	8212.36875	89914.16265	85800.9143	0	0	16049.08705	26975.5231	0	11016.8026	53029.0976	20315.333	26941.0706	7626.13905	28285.08735	37608.4985	0	23554.7308	48855.4533	111379.8706	0	12491.37555	40195.4162	61945.0868	48155.6119	196279.5944	10584.5088	0	53668.7654	0	9157.3228	85029.2208	44567.1516	26677.7481	29050.83415	59238.0803	0	37625.8345	36440.01965	10163.7955	48378.6272	35256.1933	43973.4691	27335.153	0	65377.98595
127.6862115	56.04664647	127.6861969	127.6864694	0	0	0	0	0	0	0	0	0	0	0	0	0	0	0	0	0	0	0	0	54121.62695	0	0	0	0	0	10270.30325	0	0	0	36544.14635	0	0	0	26862.22815	23087.07795	131435.4984	0	0	0	0	17693.04245	0	0	0	0
127.906206	410.4072756	127.9029075	127.9086467	0	14133.9117	0	18221.3027	0	0	0	0	0	0	0	0	0	0	46947.9784	0	0	10045.36175	0	54594.749	12039.5595	0	0	0	0	0	0	16317.1753	0	0	0	0	0	0	0	0	0	0	0	0	5425.85005	0	0	0	0	0
127.9238276	370.0386589	127.9216316	127.9272332	0	0	0	0	0	0	0	0	8716.95135	0	0	0	33086.9652	0	0	0	0	21479.1817	0	0	0	0	0	0	0	0	0	0	8111.22675	15226.2858	0	0	0	0	13447.63475	0	0	0	0	0	0	0	0	0	0	0
127.953186	15.67732345	127.9529329	127.9532064	513041.191	556797.4205	509873.0603	511711.5839	563319.3986	527853.8821	566929.4634	585870.1835	585256.6137	569572.6483	558408.0536	570598.6939	580669.125	580662.4336	589986.5347	473213.7592	577640.5625	587567.8421	598886.0572	575623.8509	586753.5775	576680.848	596284.4573	571708.7797	549979.7958	892274.0542	612894.1026	830174.0278	851487.0041	882364.3051	803616.1698	721326.4381	689757.4716	727803.2571	642636.0138	629669.056	591510.6219	530941.7545	685188.5204	660331.8161	629365.1952	656736.6747	694792.4064	595600.0824	279451.9535	646987.2486
127.9530555	335.207659	127.9527962	127.9532064	240317.5644	293556.5662	0	0	0	0	0	55839.41204	0	0	0	0	0	559351.5121	0	192770.7509	126588.0715	0	0	0	0	410187.8066	0	0	0	220928.0938	138056.2484	1150761.573	231095.7934	0	904241.0462	870938.6431	897265.8482	0	73628.61376	98537.1467	0	196199.9739	125286.5797	144067.3331	59357.25329	0	0	0	800494.1605	0
127.9658673	397.9105565	127.9655122	127.9660592	21096.25185	0	0	0	105648.2192	5765.967705	0	7250.612287	0	0	0	0	0	0	0	0	0	0	22785.34435	0	0	0	0	0	0	374240.7868	0	0	0	0	0	0	0	0	0	0	306331.0902	0	230184.858	323625.9308	218681.2959	64476.97062	0	507949.7993	209392.5749	132072.7952
127.9660521	12.72408439	127.9657857	127.9660592	431196.4862	450824.6963	411764.1642	455098.0951	400978.1246	410210.185	413504.3917	463632.6941	472192.0102	487502.6399	447708.707	416128.2706	438862.3884	422146.3125	467501.7927	413415.7925	475444.8934	500034.1094	447395.5931	447352.2625	464057.4634	511470.6113	507330.608	472557.9035	442445.9033	703410.8223	624102.9684	606572.8489	647115.317	633984.298	629322.3429	564743.1689	490004.1682	514209.431	551775.7468	514717.8929	506691.8385	432322.3303	555400.9175	561084.9233	493858.7141	584862.7757	599815.4203	536690.8582	60313.19731	446698.6735
127.9884122	264.2806289	127.9880776	127.9902661	153439.1999	0	93826.91651	118149.7545	86327.86563	0	0	164530.0124	105990.9724	3280.592207	69036.77363	23081.22177	4561.690689	79580.84955	10699.63159	49669.6385	0	5689.512745	0	0	84500.46674	62520.09915	0	70327.3083	0	20240.74928	45428.40202	89086.84298	76100.90372	0	0	0	0	51984.03062	0	0	28231.92759	82552.64632	215801.0026	39608.23488	0	41364.2993	76238.21453	0	0	0
127.9884867	11.64948863	127.9882144	127.9898557	188804.7375	187134.4235	226036.5774	212014.029	163360.1326	160592.3608	197408.5137	255507.166	173296.7049	171879.6166	140864.8199	188670.8866	164395.4857	184543.1919	231510.4955	158035.3194	167833.0533	185482.7358	108800.6243	151430.9513	168898.1605	176601.8721	174018.236	158453.4797	142345.7105	734165.6095	166750.1904	138659.2008	136290.4591	161064.0562	112324.3898	131714.371	161879.5931	139743.6895	142418.0379	142348.3171	160220.424	128180.8491	160810.8337	148592.7669	130457.4314	193170.3399	145337.8543	161434.6028	53045.65773	201900.1546
127.9883564	197.1904354	127.9880776	127.9884879	335399.2422	329675.2682	344887.1494	307114.6355	216715.0534	232194.6911	268790.5256	264408.6781	253052.52	332281.2056	325709.5605	409260.5074	336849.3028	368169.8454	369559.2575	350843.6727	359811.8659	353226.8029	447652.4762	364291.6647	451656.639	411364.4158	448454.0429	401186.9575	382601.6595	1289473.352	289900.6714	291371.634	299939.2509	357044.2967	367814.4776	380965.533	408930.2074	349129.0158	388055.8483	395514.7417	364361.8669	296743.8946	407725.518	322424.8997	387519.5214	430148.9058	382328.7212	386759.9082	201485.1491	290983.7009
128.0240352	213.5896728	128.0209107	128.0287104	0	0	0	4122.962	0	3242.11305	0	0	0	0	0	0	0	0	0	0	0	10669.31575	0	0	0	0	9759.7256	0	5523.83925	0	13421.901	20707.0763	22153.6503	24147.47465	25542.7192	14603.50345	51011.8659	30717.20325	5329.3484	12456.42465	3656.3093	28182.9997	6366.5387	36379.3138	24322.50932	39117.01265	6095.0002	10382.8361	11353.23965	118570.8061
128.061096	413.9398082	128.06019	128.0612852	182677.0703	266291.4561	0	0	221209.6902	319072.3082	242113.3991	0	0	343859.9901	204968.498	82799.03267	181405.9535	337791.4462	112932.7779	143383.9088	0	0	0	249469.8531	0	463120.3212	0	0	282811.5012	1991043.76	368411.6476	0	0	0	0	201338.9294	0	218735.3411	109343.2107	0	0	238443.9589	0	0	0	0	0	0	0	0
128.0612131	545.403317	128.0610114	128.0612852	44573.66018	32284.97041	25075.21184	103075.8281	32268.81387	28431.0521	74990.79683	105408.4063	127853.3816	132853.4801	72687.32263	89126.62507	162416.3759	150459.1682	184943.7621	117413.1176	129850.9139	128370.4959	148092.5211	42002.17876	99707.56023	156522.0155	88242.1022	135597.2364	34100.55999	278187.6351	23552.82351	146357.8281	200360.4537	113048.323	150544.0306	147472.9277	104074.2382	152101.6497	121091.6798	99626.88147	116385.2287	182277.5579	153587.2572	85157.37754	115374.3583	134415.0798	152271.5061	100868.4728	160224.3469	135969.5958
128.0613125	29.30048041	128.0611483	128.0615589	0	53925.68579	123730.9301	100659.715	109404.3662	103256.3702	54290.65514	131142.7194	50780.23705	127134.2417	116326.2737	47629.93025	103749.8225	100855.9151	109617.73	96445.33524	97330.2146	106846.8925	93068.05509	110305.5082	106324.1634	0	112370.2575	99200.48566	52222.87281	473764.6893	135813.7211	105015.9539	0	42451.05316	117146.9448	98486.65179	41658.08426	99066.17485	97007.80977	115535.8446	93589.09745	124225.1048	96542.52831	96789.91345	105308.4018	98654.78861	105131.8933	100592.0832	28868.22286	128811.1502
128.0697035	403.4284109	128.0693624	128.0700469	395731.6521	372706.9936	492100.0132	473797.1187	0	414221.1544	197321.9413	347112.9337	0	0	416227.3988	233644.614	0	0	0	345142.2165	0	0	0	0	0	294371.6732	64627.61348	337451.0749	374964.6811	0	0	245729.2871	0	0	0	332816.8957	263579.5005	0	0	360154.8302	269733.7033	0	297166.7566	0	0	191002.9391	0	272684.2452	179901.8552	0
128.0698194	32.03821549	128.0694993	128.0700469	178073.9328	136010.6162	175376.8742	238034.8021	134716.5263	163459.5385	115991.7754	135147.8666	230629.4345	186078.8063	194161.8484	194127.3851	181604.8382	165224.8166	188067.8163	170190.7303	184549.7391	154064.0972	125752.9387	169073.4271	151798.0473	149656.787	162557.6947	143966.857	167864.3597	0	89883.02161	141824.941	121126.7187	375616.1568	126091.29	157132.2911	112245.4202	187905.7033	168474.1827	182573.3915	161577.2324	0	136237.5436	127602.7206	148366.4054	123828.2613	86922.59495	75725.70381	162701.4144	198881.8122
128.1061744	361.1076644	128.1059247	128.1061986	2177424.676	3408560.393	0	3153680.068	0	0	0	0	0	0	12274787.2	0	0	0	13368676.3	0	0	0	0	0	0	0	0	0	12242807.16	17002941.43	11636108.72	10015094.3	9940635.188	3084937.718	10170595.58	10777168.53	10422121.64	10316477.55	10635719.08	4386124.63	0	0	4469105.052	11408374.43	11094200.55	11496527.14	4342416.297	11893236.39	11418582.27	4013661.215
128.1061891	50.89931687	128.1059247	128.1064725	6819416.12	5221593.243	6033294.859	1816031.035	2177175.424	5181423.363	1129242.895	7577776.248	6614959.782	8223876.685	7742676.668	7700853.109	5592196.764	6569558.892	7788475.014	8329570.32	1435216.446	8189919.257	1496403.677	10213451.47	9372284.604	7833017.263	8158093.533	7867565.036	6465225.507	1368368.834	11350166.99	6092632.071	5802171.508	9120398.439	6826921.697	2098616.038	8909277.167	2896404.236	9720350.925	9368360.089	8743725.666	11403879.3	1673748.89	10444911.56	9732662.693	9676750.282	1996508.494	7167758.625	4527227.734	2104815.109
128.1425769	363.5019817	128.1423656	128.1426397	2359567.758	4586615.997	2861334.29	3621660.232	3358431.122	10520493.51	0	0	5540975.024	5255425.804	0	4594568.965	0	0	0	0	0	4894327.915	0	6361151.013	0	0	4408675.905	3872806.519	0	0	0	771320.7503	576073.3349	1352958.997	1070782.381	2435527.609	0	645993.4108	3186736.858	0	3349324.764	4625884.969	1812745.598	0	0	2533338.43	0	0	1290406.846	1869879.796
128.1426421	17.02151863	128.1423656	128.1429137	519142.6699	275186.4028	453370.5498	554837.654	1043640.288	479913.1063	572218.7643	834105.901	562112.7322	821106.8945	816756.3172	924812.7075	664768.9091	807112.5747	567831.1918	568604.5373	623913.3266	284974.7158	485299.4812	773649.0417	498602.9776	446475.2645	561758.9842	572596.6527	606833.9535	233601.665	103933.8163	279628.9916	551167.9689	471547.807	393674.398	815432.66	668041.3883	911238.8447	624111.5093	762599.002	826643.9098	502779.1425	511420.0428	887914.1701	650562.3573	505816.7152	515003.7147	442476.365	2206915.762	299514.0991
128.4905781	259.5635045	128.4872677	128.4935966	0	0	18115.4629	20590.7475	0	0	31643.41935	6873.2606	5608.564	14498.5657	12377.4763	20147.2654	0	12822.18615	5724.13495	90017.94047	0	12912.8325	22711.7869	22947.7934	26787.09695	3074.3294	38546.95194	13048.32075	12705.7696	28548.08695	0	8850.45965	14918.14635	51900.63643	0	50840.17552	42933.57794	0	39012.86239	30478.80898	25460.2719	24523.26905	8739.6136	0	16969.4816	46309.72991	26904.16242	54377.18265	27266.12625	14796.9762
128.5279196	47.66809244	128.5259361	128.5284137	0	0	0	0	204692.3282	0	0	0	0	0	0	0	0	0	0	0	0	0	90318.38915	0	0	0	0	9642.765	56105.82635	0	0	0	118573.5111	0	0	25588.61595	5629.968277	0	0	79916.0246	0	0	20328.6663	0	0	0	0	32200.1659	84334.04005	0
128.9293821	136.5348499	128.926718	128.9318349	0	0	0	0	0	0	0	0	4258.03685	0	0	12804.90495	0	0	9595.34795	0	0	5343.45295	0	0	0	0	0	0	0	0	7580.0534	5180.95545	0	3578.3921	5095.7726	0	0	0	0	0	0	0	0	0	0	0	0	0	6721.8293	0
128.9499456	369.1222081	128.9496764	128.949953	0	2200445.587	0	0	0	0	0	0	0	0	0	0	0	0	0	0	0	0	0	0	0	0	0	0	0	0	0	0	0	0	0	0	2573715.304	0	0	0	0	2245023.465	4436347.889	3463469.915	2215969.492	1432935.068	1341295.988	1755615.653	2202463.377	813779.7627
128.9703333	15.51126923	128.9695971	128.9707039	0	0	0	0	0	0	37910.80335	75150.82156	98978.98339	158046.3215	70962.78531	98130.14824	34081.28	71016.45796	51920.7842	42645.36595	88717.13279	88036.71926	102162.0509	80379.15803	84293.96708	90213.69658	85353.23	77973.55926	79567.53729	70833.3349	108596.7227	86141.29181	111220.5641	106280.7999	130481.3738	100934.1458	168829.1088	111232.722	84310.28524	154132.3969	106643.0302	80009.06845	80384.94996	91608.08715	83390.27631	101621.4067	112735.0187	123768.4216	10259.164	77761.11618
128.9707438	214.485181	128.9682136	128.9808045	0	0	0	0	0	0	14692.7637	0	0	33525.8031	43147.38426	43307.6921	24190.70025	43139.19624	42258.77	80634.06748	55317.40768	62748.92195	52195.19103	83305.92535	40277.3846	52898.79857	132278.7054	46798.17073	0	45398.39895	53432.21833	87174.1346	0	0	0	158266.6256	102128.2191	0	79104.46361	72249.91298	207587.2342	80345.68792	15573.30525	81419.52732	0	168519.8273	100778.5912	65056.91038	92969.15444	0
128.9912268	151.5722646	128.991183	128.9914598	85906.82599	0	86079.18186	0	0	0	119092.1317	112489.6966	82383.53569	51038.90049	43494.12194	84874.72997	102384.7296	108560.2387	19648.92696	0	101867.26	0	0	0	120798.9263	0	93029.76526	0	89825.23153	369620.0623	89290.64456	101216.9282	90271.35142	0	0	87507.16422	117845.8309	0	81670.3537	0	0	0	105874.925	0	125688.7446	0	14358.06328	0	0	95553.63158
128.9913484	8.765988572	128.991183	128.9917366	167471.6485	159728.5377	140811.4011	161264.1671	147649.6342	155253.2729	137977.9756	167810.2579	153518.5171	176955.3145	130815.0928	138785.9024	160764.7152	158587.4326	122544.1303	131355.8861	153217.1623	27008.58353	132079.6589	114195.5011	84353.04979	103492.6863	98522.29587	104092.0474	107738.9596	548289.2126	112426.6993	160486.1067	117186.2165	91703.21052	113437.1112	114697.9152	109674.4497	111865.0977	112217.715	105316.3874	104098.9299	133464.6298	134142.9473	133320.9491	137032.4969	140337.286	137671.0021	138111.483	508.949012	135221.0506
129.019407	45.16500047	129.0191422	129.019419	0	10229.22705	106290.4102	38547.36315	18781.82735	14569.5926	0	0	0	0	220.7344624	0	0	0	0	0	0	0	0	0	0	0	0	0	0	0	0	0	0	0	26522.5239	19892.56985	20896.22015	0	0	0	0	0	0	0	0	0	19348.56425	17181.48125	0	7653.00275
129.0424387	34.47877266	129.0422638	129.0432331	1445225.675	1002318.426	668064.292	695217.5601	443626.7804	1081264.46	517749.2535	302559.7902	317996.2384	278106.8299	662757.531	623821.1794	180279.6089	251730.242	215415.0275	154680.4751	259576.3367	164855.5333	217497.9132	211684.9085	187746.044	155451.5966	235748.8049	299107.15	215585.139	0	0	104105.8704	0	0	105081.251	99932.26887	90918.50208	104124.8082	0	99590.27644	90622.47439	58689.94676	93726.23966	92455.13763	122076.5091	107218.237	38913.70075	69532.93473	0	127863.0854
129.053725	315.2265237	129.0534807	129.0540346	4871902.793	6202486.123	6154352.722	4372061.344	4218614.775	4350682.306	3034264.358	2578000.414	2087906.551	1723536.876	1905034.05	0	0	0	0	0	1558053.336	0	0	1274460.668	1203513.303	0	194194.3646	0	308109.2015	0	400049.4627	0	0	0	0	0	0	4221.243268	0	0	0	1179693.033	1505037.511	0	0	0	634538.1822	513765.0691	515316.8547	0
129.0650582	47.72303891	129.0648375	129.0653916	264343.8461	277616.9905	415819.7929	204345.1153	284947.1632	200855.5541	120949.7794	93734.96776	62060.17874	152755.9061	164060.7162	139951.2076	128089.6656	86895.08009	110288.7795	212123.5565	146501.2217	190385.2947	261078.5341	250446.4987	117816.2659	325867.8381	316436.4972	313717.469	618049.2785	610381.3525	481179.7579	515216.6971	536904.5399	511182.7831	243106.669	385537.5271	311825.3111	171966.1007	610947.1519	699002.7778	92876.06899	191332.156	107473.0934	340729.3215	1032287.516	981011.4979	170346.0095	76398.19053	146535.2566	53328.10655
129.0652069	411.249931	129.0648375	129.0666382	0	128442.6477	0	188865.349	292754.7847	0	338397.256	0	0	320086.4912	0	243249.1868	0	0	210011.7034	0	47047.68709	0	0	243239.9433	262417.2821	322567.5468	0	0	0	0	0	0	0	0	0	0	0	0	0	229147.1171	219879.4069	0	0	0	0	0	0	0	0	0
129.0901761	252.5159831	129.0897725	129.0922664	19565.2824	7711.901	14574.58195	10277.24325	0	0	0	19474.4507	56109.50095	17332.5773	0	0	38864.511	0	44578.8376	0	4717.0596	24094.31185	25123.7931	0	49659.28241	0	0	17864.9418	51936.27586	0	97738.44976	44290.2277	0	96601.86012	74295.23598	76896.40753	87326.52841	0	22339.81575	0	0	85172.59058	58047.45839	20726.4227	0	27776.0717	0	0	61196.86362	29740.24972
129.1094089	409.0630342	129.1091713	129.1097257	0	171783.1263	543110.2479	0	176228.7222	223960.0838	160776.2151	308996.2885	0	0	0	0	223696.3839	0	114856.6638	0	0	0	116083.653	0	240817.259	311990.3889	0	112103.636	0	365821.4188	0	0	0	182002.5448	126722.8359	0	0	164474.6322	179051.2466	159687.5445	0	0	0	0	0	0	251650.7519	0	0	0
129.1094592	54.13770082	129.1094485	129.1097257	545185.8169	146491.9765	0	458932.6431	450108.4343	159586.7307	581715.0534	127130.0817	409513.4239	659929.3827	544853.1015	586718.4666	422061.9331	513703.8965	612427.3342	139970.2531	154680.7433	125805.9347	713736.7068	787747.7257	466867.2994	610853.0509	528898.9824	737532.3611	137432.5267	307655.8872	793477.8323	537230.9189	595077.8745	728545.2814	116947.1487	721041.5679	203929.6912	662664.1274	694862.3252	587789.7103	667142.9895	880789.2987	802079.1287	798701.1417	738009.4496	632267.5019	807233.5393	185398.2442	401219.2327	695937.5187
129.1094574	354.4730113	129.1091713	129.1097257	406214.6181	276011.0209	0	404326.572	476819.1371	85732.34097	403484.1045	179510.6546	472936.3373	0	0	445633.0026	0	755459.197	380954.611	434045.6878	447141.4925	347967.0636	411077.1799	0	447236.5783	630585.4956	472115.2211	512525.3728	0	1206403.882	340988.8976	794131.5969	0	443346.4692	523225.3894	0	486472.3349	502030.7475	658348.2571	0	272635.3473	476690.7925	449466.6903	538823.8039	417322.7544	0	200321.7964	120891.0848	502498.8258	0
129.1265301	389.6804039	129.1263569	129.1270499	27028.6629	0	0	0	0	9784.9404	0	68466.2789	6647.779	12622.909	16107.3689	23948.3413	65698.63235	0	0	0	62475.6868	0	0	0	0	0	0	88212.17605	0	0	330690.8771	341183.2576	0	0	66882.52873	82783.30874	0	0	0	126413.4194	0	0	142590.8996	53157.57075	0	0	0	0	205770.5858	0
129.1266293	32.5704597	129.1263569	129.1269113	11849.48755	26814.7069	2269.627437	39062.312	13742.89005	156025.7188	0	0	8238.7531	0	0	0	36182.98302	0	0	8222.168	0	0	0	57542.7356	87370.74867	0	138731.1746	0	70306.90297	0	52524.6719	2675.873594	0	7171.036369	75436.88975	27917.44995	61552.2355	0	92143.98488	91178.30544	81361.21792	100073.6454	110102.482	65371.06255	51607.26584	73248.99388	0	70283.64625	102510.7104	0
129.1459992	46.32931749	129.145764	129.1463185	0	0	0	67062.4936	0	0	0	0	0	0	0	61405.7682	0	76324.28415	0	0	92443.47204	0	0	53745.00725	0	115660.7768	0	0	0	6382.31695	17428.0745	0	0	116224.6181	0	33584.95992	85718.01066	0	107805.7933	62383.66238	0	0	0	0	0	0	0	0	0	10159.60039
129.4906658	150.8867028	129.4905519	129.4908303	186451.6724	0	0	0	76806.66538	0	0	0	132194.0145	164780.4456	99143.9188	107173.8101	0	0	16308.84804	0	0	120177.9971	0	0	0	0	27260.09509	0	115143.9735	0	0	0	0	104029.5162	0	89534.43463	28312.08804	0	0	43875.31318	96131.74227	91079.93808	0	20312.28477	0	104683.9774	98311.22716	0	0	0
129.4908003	8.707556268	129.4905519	129.4911087	172239.0282	187390.8352	175494.0232	184395.4488	181307.7364	109263.7989	155707.2984	171789.6615	121123.5778	116577.1436	133757.0579	119852.6634	95601.06049	137001.4384	110688.5476	146558.3798	125252.0824	140365.403	114824.8862	131686.4486	122289.9336	131444.6841	129691.8609	113395.7655	126448.6885	796448.247	141724.4242	139571.5487	112715.6262	115447.0222	127351.2897	141789.8626	133979.8041	148521.6916	176150.6076	114905.5878	137789.5594	139848.1331	176129.8025	154319.958	185827.0749	146193.3614	160192.7242	179149.3495	49522.70047	174609.2514
129.4907014	279.1271687	129.4902736	129.4908303	10478.32675	29562.76545	17127.005	18762.7008	20967.4395	17881.40955	50391.60831	59551.34708	52005.81304	67931.56805	120504.6751	101484.3441	165522.1188	29329.94485	11950.81195	27186.02705	3877.1226	17856.3838	37251.22012	16688.67827	23931.0031	110019.0642	11397.96225	36375.3619	15531.1361	47654.21425	38456.9431	21052.7837	43533.89743	22316.7312	16121.38085	15804.5468	4880.2398	15915.6414	6884.1854	0	194623.4965	17517.24585	9408.8904	5769.0985	0	95548.52064	0	0	0	135206.8624
129.9079757	505.6264961	129.9027105	129.9136202	0	0	0	0	11271.32865	0	0	27168.21096	12875.26275	28624.55125	20990.01695	0	0	0	15055.66755	20651.43635	0	6471.8498	10716.86005	0	0	0	0	0	0	25563.60955	0	0	0	0	0	0	0	0	19420.49085	0	0	0	0	0	0	0	0	0	58768.0184	0
129.933246	95.91078478	129.9270493	129.9388017	0	0	4284.8874	7329.01075	12708.6926	0	0	0	15376.19085	0	0	3930.73585	0	18026.6822	6930.3852	18234.668	0	8619.51565	13083.84995	36929.33095	14322.8809	12382.14685	2333.1785	0	0	40679.01975	26707.7829	2355.6867	34332.43635	35013.35366	30838.1419	7186.73365	0	41214.10838	48795.87384	26634.17835	23974.89685	88474.50616	25704.4429	68320.82826	35758.18068	18623.28175	39344.48071	0	0	12239.04425
129.9515256	16.19291864	129.9502755	129.9533541	306488.3364	338328.2833	301923.2865	360131.1871	338034.7202	290672.7227	276710.1951	325834.8593	348895.4243	578572.7706	393916.2926	380190.7229	359823.7356	378365.2153	626677.6756	419915.2603	399272.0266	418009.5192	394630.2859	399938.8236	384115.8768	410610.5179	432781.2586	357046.1514	422932.0524	332418.2005	452653.8918	581765.608	589489.1887	491683.4562	509150.5975	465057.4942	395242.1782	460646.8228	389579.8522	403572.8825	415107.6001	413168.9154	463044.0229	482259.6574	469523.7278	472469.1066	509391.1375	448879.812	41887.45169	360455.219
129.9526726	335.9796152	129.9502755	129.9578323	0	1829.52523	0	10848.60245	0	75328.72655	0	0	5137.6669	0	0	8028.5104	0	8374.34825	7685.1078	17060.3535	0	15183.75015	20770.66745	9404.0972	0	7703.95165	44989.03189	20802.67495	64826.06904	178453.3389	0	0	0	0	0	113192.6816	0	0	0	0	0	149173.5052	26497.66985	242498.8246	104281.9881	0	34771.72665	5496.0094	0	17231.5032
129.9578323	17.09958878	129.9578323	129.9578323	323021.4721	0	0	354945.6525	0	0	0	0	0	0	0	0	0	0	0	392895.4319	0	0	0	0	0	0	393932.7199	0	0	0	0	520802.5238	534891.7328	0	0	0	0	367790.2144	0	0	0	312488.4894	0	0	0	0	0	430113.1155	0	367770.5354
129.978228	269.9985738	129.9779871	129.978547	655.0014289	0	1251.964336	0	4050.08475	5215.1657	5333.99585	6756.4438	6182.30135	13329.94405	0	22605.6231	0	0	16219.8482	0	16656.53755	0	30310.12805	57341.9592	13516.09685	0	50340.9293	25372.5389	0	20720.46775	0	18478.2317	4568.7123	21151.3401	0	0	48050.90423	34079.08345	0	0	44945.41993	58580.72602	107650.3627	0	0	0	55737.1616	0	0	25901.80113
129.9782703	135.259477	129.9779871	129.978547	41039.12805	47674.6348	42805.6277	132583.4003	122869.5575	97513.36695	11323.9458	78181.97979	22024.5537	15880.34795	6880.56255	16293.4254	36909.12837	54174.59138	3219.5169	5764.49555	9174.0541	14520.3546	4113.1151	26248.7165	11984.21795	5141.15265	15230.11585	7910.93195	34066.3145	242072.1943	122930.6961	36390.40985	53398.25995	59120.34485	230019.3099	187505.7658	154844.0046	66576.08831	56655.26155	64052.04168	45211.31811	15570.26855	76652.56548	84949.50319	62306.33182	65195.90045	159003.3226	174163.0768	36489.4356	195542.9413
129.9914215	8.361389529	129.9911462	129.9917062	196543.4939	225439.1592	220421.979	233840.293	202003.9116	192656.8661	232256.1641	223317.9435	177579.6994	195567.0765	216936.0053	225070.1659	234115.2924	216610.4604	215401.1321	175381.1078	218842.851	243191.5361	206274.2657	211131.035	236857.95	298059.0715	245333.3093	246178.2053	221187.9743	1182722.895	265794.0422	265273.7623	244096.9353	237254.4267	263209.067	286571.8797	269745.1102	251907.2417	305591.2867	248997.6162	248644.3837	249274.8054	244496.579	297083.9656	218160.8092	310847.1871	282206.2146	266665.8617	78319.69944	264842.9535
130.0070975	270.8608539	130.0068278	130.0071078	0	0	0	0	0	0	0	0	810590.3552	0	388587.6898	0	431088.8639	0	0	365760.835	0	0	584585.5715	0	0	0	0	0	0	0	0	0	330016.9484	0	0	0	265136.4408	0	321995.4921	4142711.936	352732.7009	0	0	0	0	0	0	0	0	336232.9887
130.0071601	10.42511747	130.0071078	130.0073879	4092190.741	4297965.099	4079694.414	4147000.521	4077309.035	4023570.603	4252552.556	4243258.934	4243083.454	4068369.615	4204555.027	4207766.394	4021209.909	4004488.747	4134328.903	3842872.449	3752028.89	4104543.14	4069083.504	3856113.572	3890480.314	3764966.821	3981174.861	3951105.589	3803869.269	9507300.966	5484850.082	4482145.11	4166592.187	3839977.533	4349291.352	4348244.425	4069399.488	4481313.355	4452586.875	4207087.902	4243584.807	3719762.528	4300161.082	4037579.736	3912470.277	4035473.393	4095871.627	4002543.66	422740.0304	4208076.683
130.0313277	265.3874366	130.0303555	130.0355381	0	0	0	0	0	0	0	0	3399.43925	0	0	0	0	0	39585.24706	6191.9892	33401.3568	47674.39205	31416.169	0	13817.86035	1126.610896	17046.1168	0	0	0	2007.2968	15025.2267	27797.90565	22244.68565	0	34698.2603	35734.9153	0	18793.58685	35466.30537	11670.08825	0	0	20825.5079	0	23094.7186	11789.3376	30916.2666	0	74384.71461
130.0312083	151.7564615	130.0310558	130.031476	0	0	0	0	0	0	17838.16345	44603.19525	0	7293.78395	0	9677.5646	0	21560.4751	31475.5049	62063.7628	44325.8146	39536.22048	0	14163.11845	0	34052.10215	4215.0379	21087.52245	46095.8095	0	0	3443.04765	0	9069.08755	0	42226.70233	28317.4675	34629.28958	10245.0975	0	0	0	56576.25987	37476.97093	24526.8858	36166.77204	39337.54934	0	0	0
130.0490634	51.51496035	130.048846	130.0491262	2738351.04	2502234.777	2742609.881	2779928.181	2452200.534	2308251.283	2382088.02	2501621.685	2318715.208	2430321.184	2373587.283	2400933.194	2040703.79	2140540.501	2023087.37	2090816.987	1793377.519	2192143.142	2066148.165	1961048.928	1850675.97	2164916.403	2221539.817	1537188.293	2170513.185	1201607.323	1878765.474	1979855.973	1683514.785	1686801.59	1774059.654	1791889.654	1616681.321	2019454.674	2147354.989	2042115.009	1741139.518	1776827.874	1539998.409	1693992.535	1657530.097	1637927.766	1578861.113	1599522.975	1007890.664	1875811.916
130.0490147	344.651622	130.048846	130.0494063	449102.4049	516679.0172	379349.3682	392704.0104	476144.0113	305348.481	78058.13399	389114.9758	377889.9414	314891.4545	341212.7695	311913.4936	243996.2488	315585.5402	346485.0747	325218.2548	246582.9333	293058.7501	305152.3643	312600.7142	265622.1806	241405.3975	233951.6932	288482.562	188243.9122	1403907.596	1194121.242	1233973.254	917623.1373	1131865.127	403274.6136	779644.1372	415140.0885	1391744.967	1116119.488	0	555581.2081	245555.8723	0	153254.8608	185253.7992	119785.3243	142081.8391	148634.8174	40130.37267	767510.5319
130.0642577	376.5526334	130.0642577	130.0642577	8363.563756	68769.64136	11651.65703	75245.18507	68366.91325	22976.71692	98494.90903	72039.10624	0	209554.8068	114097.1372	0	0	146850.9045	129240.2157	0	205009.7709	244388.479	200273.9651	293525.9752	322285.9844	192280.6844	0	268641.4391	256527.1319	132892.8609	0	0	0	0	0	0	0	0	271370.9582	0	4388.304957	0	0	0	0	0	0	0	0	0
130.0854027	49.24236896	130.0852782	130.0855585	895021.4983	1178981.413	1006663.54	409326.3608	442193.3674	434221.8119	783851.4826	856607.4437	688537.4716	406611.9967	648272.4532	354394.5224	496962.4911	694407.1206	514959.6058	243301.9024	260512.1582	503415.4541	313207.4088	332793.3816	343147.2177	1568184.785	1236326.788	1460029.667	558331.8763	1018222.292	1387024.046	376774.4471	955218.1083	995600.3882	338180.5208	946160.0071	162949.2419	542012.6129	429956.2682	285046.0065	447664.3805	252796.0594	230598.8981	645040.4518	597706.5069	985602.2171	400032.332	282356.1322	514997.552	397740.6452
130.1216965	394.8513774	130.1208845	130.1220062	0	0	0	0	0	0	489368.697	0	0	0	0	0	0	0	85563.6396	0	146252.0011	0	129752.9844	149505.9705	136384.3258	0	33999.11551	0	0	0	0	106869.0086	0	232606.3653	0	0	0	0	31949.67063	216127.3091	0	0	0	0	0	0	0	0	0	0
130.1217662	305.5458416	130.1214453	130.1220062	2494527.201	0	1511286.967	167328.5518	1385974.511	0	732552.6871	0	0	911980.6264	0	1228821.675	360928.9328	0	394137.5526	406548.6923	400337.5835	390038.7048	350308.2664	420578.747	571939.8114	351220.5063	630762.5721	666035.0004	0	541184.0071	0	246792.2438	325660.4768	160837.2515	127185.3162	0	0	114710.8101	485849.743	873870.1594	0	0	564213.0924	680610.5792	0	336061.8343	0	0	636564.0793	0
130.1581618	319.2897165	130.1579081	130.1584692	7382979.841	0	6159722.611	0	5105663.697	6592459.068	27781876.82	0	0	0	8881229.724	6086345.499	6585960.436	0	0	5789921.112	6581050.789	3490751.12	7221901.623	7624269.96	7477123.938	1882259.371	24608002.13	0	0	23141413.22	0	0	30014092.77	0	0	0	0	4018554.811	27977019.68	0	7990639.6	8878939.048	1301416.183	7346043.714	0	0	0	1660608.71	2703767.567	0
130.2097737	396.5259	130.2095431	130.2098238	0	0	32632.6491	322804.6009	42748.83945	47499.7081	0	51649.6047	45212.25185	0	0	0	64548.5527	479910.9153	42852.7761	0	21445.98765	0	341015.1341	152720.9429	523242.0207	35394.0005	359899.1445	91233.83374	50583.62	0	83828.29165	67030.9905	96027.1365	49202.68915	76247.33665	57104.20025	99422.82963	70199.80415	57921.17895	81082.4216	0	313151.8764	0	28570.23815	33689.76065	25375.4307	152978.3951	170195.7116	79196.527	196596.2706
130.3002471	502.3273507	130.2975904	130.3036315	0	0	0	0	0	6847.0198	0	0	0	0	0	0	0	35380.5983	0	0	0	0	0	0	0	0	0	0	0	0	0	0	0	0	0	0	0	62413.3115	0	7296.3674	0	0	0	0	0	0	0	0	61955.9511	0
130.4909835	312.550622	130.4907062	130.4912695	623784.0374	1091962.932	0	886786.5857	862460.9091	468253.4442	0	396797.1777	331336.0303	345477.6581	0	418253.7386	917203.8397	407375.0871	0	0	1055562.715	0	0	0	983164.6216	0	1010607.637	752612.3568	612439.1768	1190071.887	574611.3847	0	477399.7529	0	823863.9683	0	1216987.078	484576.4063	0	0	1132224.75	722801.2058	849595.7374	0	0	0	0	0	0	702624.3649
130.4910876	6.838430367	130.4909878	130.4912695	1748576.472	1839475.25	1661193.746	1719679.763	1689109.437	1691385.758	1826599.732	1853119.993	1871443.386	1814779.52	1729511.68	1846510.634	1735627.843	1813992.691	1713167.583	1643673.064	1773671.195	1921599.705	1770723.377	1784760.451	1870581.667	1974660.647	1974174.966	1734758.404	1809879.548	8511152.294	2009561.402	1892033.062	1851543.258	1698418.613	1979451.004	1848439.776	1851321.792	2085142.723	2132996.665	1968597.616	2080676.307	2074049.548	2245490.732	2190450.02	1989865.499	2325932.071	2183316.193	2259241.805	90118.22477	2328458.363
130.5142542	168.2020816	130.5140837	130.5143654	0	0	0	0	0	0	0	0	0	0	0	0	0	263408.0397	0	12178.86929	206613.5553	0	0	0	0	0	0	0	0	0	0	0	0	0	0	0	0	81841.50465	264745.8716	0	0	518934.2302	250152.2022	195437.9913	214648.1462	100824.6132	109554.7969	198755.4291	84895.20534	0
130.5142715	3.0005158	130.5140837	130.5146471	0	0	0	0	0	0	0	0	0	0	0	0	11783.53265	11167.18924	29894.4278	20312.54912	29598.75631	45159.02394	0	0	0	0	0	0	0	0	0	0	0	0	0	0	0	5011.91925	21728.10008	34676.68485	250747.3533	330394.6452	204636.2547	203304.5026	69180.14112	169947.0152	123786.1177	80658.92403	81154.09178	0
130.5207946	378.708246	130.5205629	130.521408	0	81124.95909	11385.8105	16282.97788	0	0	0	0	0	0	187182.96	201018.1777	0	0	0	0	0	0	0	0	0	0	0	0	0	0	0	175131.6889	0	0	0	0	0	0	175415.7793	0	85090.87453	0	0	0	194894.8003	132626.9725	98245.08155	0	69886.39746	141223.6803
130.5208532	9.523526466	130.5205629	130.5211263	298030.1963	272330.1991	255017.6453	223332.2812	270887.3398	263143.1597	212319.3738	278370.2581	229763.5163	249589.8596	261913.0014	245277.4627	190898.8953	235243.7006	218025.5693	210937.1835	265802.3885	242042.885	227786.4759	241117.2676	222512.7784	220246.4095	282046.2854	209398.2785	214645.0942	508943.9831	336015.2659	341423.4879	352654.6565	318427.8947	362524.2951	249799.1979	258739.3004	233117.2583	311822.9374	229200.4227	222269.2315	217797.9279	244930.8997	297496.2595	246940.3686	293833.7012	208453.1935	263328.4223	101175.9721	282863.6147
130.9320348	113.2167357	130.9317087	130.9322748	35758.896	43154.7625	11001.32295	51334.68974	87948.3823	37681.63752	40186.91374	38886.07403	67294.4302	43170.53583	70600.44527	97401.40239	61674.03272	78180.87237	82819.21171	89585.91365	64390.35055	87558.70401	78355.4084	80416.88838	84461.14629	69027.3353	80845.49517	89732.43448	98651.16508	25355.4142	120811.4505	150562.0556	123191.8768	146539.15	155341.4921	114666.8946	105862.3553	124581.2343	53694.64468	52036.21099	65920.65983	152481.4278	81375.61316	98148.57228	90434.46244	86199.51336	58655.78703	83902.833	86202.5302	36646.9874
130.9534441	25.28010842	130.9503918	130.9543554	0	66549.26205	0	0	0	0	0	63207.6993	46566.79415	60506.32	0	0	0	0	0	0	0	33839.2883	79439.25035	0	40844.5897	2921.7604	13744.7137	56387.5083	0	0	43762.5231	57458.5956	0	66192.0002	0	3769.91835	49866.79925	37687.5849	40428.107	58868.531	50305.9409	20454.4128	43350.9143	65993.78625	32751.6141	57138.97915	41413.3689	0	0	0
130.9656681	126.6312445	130.9653978	130.9656809	0	0	519870.4086	0	423719.5287	702872.1446	0	247714.2006	449699.5143	0	759074.1215	0	0	0	0	745348.5908	0	283473.2594	0	0	288816.0718	0	0	0	0	0	374278.1461	658463.8615	0	0	0	0	1288201.877	741747.66	360657.2583	505896.2489	0	1681746.492	596308.748	393988.6007	1028333.39	0	0	0	684001.1982	496726.8197
130.965676	10.58293059	130.9653978	130.9656809	1039566.886	1076819.229	1015940.546	1072180.166	1009075.366	997856.8055	1009031.61	1074066.316	1104510.477	1177979.043	1103870.214	1039902.691	1119350.121	1124199.13	1135670.633	1164998.028	1203482.643	1255732.918	1188130.32	1167734.459	1219554.715	1251096.912	1273055.615	1165616.138	1151434.288	2310843.281	1812942.714	1544551.061	1590366.772	1675203.576	1488775.908	1433230.885	1290250.282	1298257.615	1373301.592	1433675.032	1357096.207	1325496.73	1382896.934	1458141.59	1408773.281	1486437.698	1536699.906	1400610.93	241130.7461	1222924.626
130.9656114	537.4458491	130.9653978	130.9658225	95908.6601	82882.82301	14740.3504	12168.3829	21236.63425	10539.41215	13943.61535	12225.72795	16807.8998	13724.64405	19604.9646	25061.685	8356.21575	21904.53995	32661.0506	0	19865.0573	28678.7743	22931.84585	31754.93345	15324.0751	46423.0133	23139.48965	26561.49175	100868.444	0	0	96444.6773	0	84561.33509	0	16843.387	103453.7669	0	0	8501.4713	93660.19526	0	124210.4356	0	0	0	87187.60083	0	9707.0853	12273.66315
130.9885824	37.20543305	130.9880532	130.9904607	0	0	4466.76855	0	0	0	0	0	0	0	0	0	47278.34784	0	0	0	0	0	0	0	0	0	0	0	0	0	0	0	151499.7918	0	139886.7444	0	109148.3647	0	0	0	0	0	0	0	88948.99782	0	0	0	125169.1981	0
130.9893045	289.296401	130.9880532	130.9914521	0	0	0	0	0	0	0	0	0	0	0	0	0	5521.3215	0	0	0	0	0	0	0	0	0	0	0	37243.6891	0	12108.7346	0	29107.47395	0	14233.2632	16014.75595	0	29961.99681	0	0	0	5481.2664	5056.8664	0	0	5946.9547	9796.42915	27266.9689	18992.26185
130.9928068	12.25367816	130.992585	130.9931515	70085.20534	151200.4851	141142.9004	181814.447	353409.9296	184936.1754	138014.4004	118746.6544	81890.03512	116777.8133	144634.9538	119914.7938	124711.5977	115995.8162	130987.9793	142997.7066	125832.476	95569.04654	113532.751	123426.3483	147546.6422	114035.5228	105802.8806	166818.4234	101092	561826.0867	137382.6744	92638.16249	133327.3098	103349.7993	167532.8767	133180.2824	155818.5483	90722.6682	95586.77862	116846.6597	101206.3488	132238.2623	212143.6913	103492.9718	130395.1743	121384.5864	52200.75768	145562.2962	93456.7204	161820.6142
130.9926527	201.2032466	130.9924434	130.9928683	96042.56509	4565.01765	3944.86945	22467.5806	58776.95831	6448.05925	36315.26135	14142.1558	14414.8099	35091.0914	38596.3855	63269.98435	41251.8447	53458.0358	74134.12569	69123.75918	52832.90386	87042.76058	85733.26047	73223.9456	64603.46259	61341.47463	101300.2227	100374.7777	129643.96	220626.5439	101557.7022	68378.26087	76183.9568	133269.3759	125423.0886	184825.9942	129596.6662	101706.0184	145961.3636	170836.7875	139644.6131	94154.58613	118277.5697	25683.0676	175209.072	182549.3118	175336.9698	201906.7349	52747.98014	135992.9451
131.0008517	177.8486062	131.0005162	131.0024992	0	0	0	0	0	0	84564.84312	0	0	0	0	0	0	0	0	0	2565.048	29500.64545	0	0	0	0	0	0	37027.2326	0	0	13931.3268	3174.3074	0	0	14203.43295	43759.8378	0	0	0	0	6579.5912	27629.74185	0	0	0	8978.35005	36180.60529	49293.81762	51428.5088
131.0105028	11.92873747	131.0101479	131.0112812	104123.5086	142194.0255	112165.171	152574.1807	120278.8424	136161.4566	145876.5662	133464.92	105336.9307	83551.64574	128437.9543	119926.9519	98286.79375	115123.7347	131439.1807	118502.8092	85046.45754	118486.8963	99835.99168	105873.7511	94739.29087	120731.5817	122696.9226	107685.6728	115200.6648	339766.0039	140897.5854	115762.246	116599.9193	97449.15229	143588.3543	134650.2697	115986.9383	102380.3114	97087.09455	120301.0519	121948.0584	83583.40277	104124.8347	118315.7549	89596.20978	162038.6077	76015.54568	75498.52765	19461.0926	108123.9201
131.010429	188.8108083	131.0101479	131.0107146	46183.68469	25302.70835	34963.9549	0	43247.0276	0	9764.07895	4975.49325	4619.8743	12899.0835	8532.51185	13573.88395	20964.04845	5257.39655	13695.14765	10008.92055	16972.2301	24303.8296	27784.77565	35795.2161	14325.9955	12208.5265	23324.47897	13567.94775	35797.0146	88280.17779	77940.72184	12995.15585	29154.9737	69949.75946	28679.48249	30349.87405	33234.5211	61815.70104	46549.46145	60586.6236	74678.12098	8576.20935	36272.46677	34180.00175	64724.34866	81911.59514	44522.492	34494.37095	31032.99705	16663.5716
131.0479832	275.7995809	131.0447176	131.0486855	0	5645.69795	0	0	0	0	0	0	0	0	7865.6217	0	3493.2149	2632.5356	0	0	5136.93565	0	0	32887.87906	0	0	0	3406.852	0	0	20283.9256	0	0	4304.8818	0	0	4768.5422	36785.607	65432.52126	8862.2925	26351.2552	2433.45835	0	0	0	1722.6902	0	0	0	0
131.0595684	554.3083609	131.0591729	131.0625745	73832.49211	74974.15235	56906.0945	118562.8282	176335.8729	121905.4392	0	110711.672	127454.3133	0	76296.2488	66159.48265	0	50034.19955	37747.5094	65020.2115	85191.63245	78352.91775	29892.0446	33737.44045	44653.91685	11604.2643	10913.8802	111832.0175	88896.75765	0	0	42539.5551	89697.58623	62194.20385	109648.4948	60031.12345	117014.5844	0	135608.7609	95653.12158	165864.2635	7767.19535	42726.87055	51063.9876	13013.0258	36111.25725	131529.0525	40142.3512	22980.95735	0
131.0681023	200.3102042	131.0676771	131.069378	0	114015.9352	0	255241.3506	103903.6529	0	0	0	0	240225.7336	0	0	0	0	33674.14633	60127.30568	51089.46209	22579.92367	0	176156.1542	0	172434.5862	0	193277.4846	0	0	0	79134.66378	132376.6802	81110.22063	0	0	0	0	121256.5038	0	0	121685.8859	12592.46139	63343.46092	0	0	0	98467.83443	109077.7645	0
131.0886876	248.1190571	131.0883742	131.0889413	0	70548.2363	68846.55459	53429.21619	200628.2691	71740.74096	65922.07164	83666.77994	0	0	61038.65519	0	49932.74799	0	0	21570.95316	70686.31695	54541.49737	19890.24245	42175.57804	92371.74409	58444.24632	34928.42715	69219.55579	58629.87288	0	0	45193.23268	95260.76036	56801.86048	23790.43637	0	45962.4287	81544.38804	0	49572.08642	0	0	0	108815.201	92973.73255	40206.79427	35989.14043	50928.74532	178593.1736	0
131.0886845	164.8182424	131.0870982	131.0889413	97129.2656	93798.3833	78228.94794	30951.0379	14801.3771	9027.5728	108731.5851	79672.50341	68219.4405	92216.87015	37687.34175	51006.00555	43281.7511	89840.51502	70789.50331	62720.36245	87363.15101	52430.17955	68093.49466	54920.3926	85799.65408	109110.7697	127099.6408	202337.956	62040.90377	46502.6414	162894.0304	55218.4494	116831.0509	125415.3614	21687.67685	55413.46952	20943.48105	57260.63279	23138.4045	88032.59169	78272.76312	14789.69383	69405.38438	99539.02139	75738.74301	111332.0779	137931.0648	109430.8523	81594.63137	52309.4236
131.1057606	263.8513638	131.1051055	131.1065236	0	35818.38485	54565.0369	127527.9307	24915.4775	20250.13115	8827.02495	45875.0838	7927.90725	74000.61925	23512.18515	13586.7392	0	0	14369.66795	0	21710.34535	79377.91123	0	40337.57101	0	0	20027.47035	46370.08087	0	82764.14254	120293.3045	68177.62472	0	0	0	0	129164.3623	152723.231	0	0	164150.399	0	0	48935.73847	0	0	0	81307.33519	101857.285	0
131.1169116	349.3718893	131.1151743	131.1187199	108106.0599	112288.7031	29240.80895	75686.76095	0	0	62312.26445	85812.32775	154286.8034	169192.4365	95494.47083	153166.6251	0	128199.8185	123366.2412	22142.76503	146619.2867	111265.7945	127827.9567	0	89728.52314	221047.9906	89338.43851	43345.10734	131444.7661	86889.74	12285.48327	126870.5727	128286.4288	0	123327.6901	99771.54762	123969.49	0	62662.22846	118859.6019	0	141127.4449	0	59898.8553	0	107347.6854	34088.40254	131504.6902	88144.31992	128791.0759
131.1171102	26.0684848	131.1148907	131.1192872	0	3359.9717	0	0	0	0	0	0	0	6419.9457	0	5933.78895	0	0	0	0	22586.03565	78137.28805	0	83799.3968	73789.19205	46705.04425	69404.86115	0	67149.92475	0	0	0	1592.307394	0	3258.895416	73025.38415	21494.71525	0	61841.41205	70731.90552	1917.13725	55382.32385	0	42009.28211	0	4034.019557	4575.465707	0	56910.0471	0
131.1170171	294.5045156	131.1163088	131.1173016	47114.9092	22086.5511	12514.3392	103584.118	20507.8413	21876.56975	28488.74666	57434.87898	48536.27599	47767.4931	21897.67505	53894.705	30509.4965	29564.5348	86660.91565	61837.00854	76591.49013	91742.29011	96104.92797	87948.68615	78942.05865	83385.12636	59610.36462	50835.87679	16554.6377	51294.3892	176206.6674	118608.7754	34964.13555	83714.14391	86348.0647	108022.9736	94313.3461	67091.88383	94700.04361	96354.88994	57699.38742	34222.3404	45268.6944	66399.85697	75057.74523	60986.36899	73667.76599	82123.30716	0	65718.299
131.1253494	225.2396948	131.1241095	131.1300669	0	72520.0844	86077.55769	0	62175.52715	43370.70395	0	9776.8507	35774.66435	0	47810.7401	56801.5669	79060.23347	39871.4667	62267.26521	20864.61215	38855.47419	27365.6945	16945.35935	25560.9772	33292.951	0	66477.11205	29195.8811	0	5834.70925	0	2099.1314	0	0	3830.04415	14725.3899	39314.512	2890.5276	0	5850.24185	5491.7024	10550.1182	0	13657.6586	10905.6209	7493.47925	0	10037.16995	7867.88885	6663.1563
131.1615148	401.1137706	131.1612783	131.1615621	793668.993	0	0	0	0	0	0	0	0	0	0	0	0	0	0	0	678323.7825	0	0	0	0	190230.1325	0	0	0	0	0	264298.4496	0	0	0	0	0	0	0	0	0	0	0	505978.3574	0	0	247585.7412	0	195878.1734	0
131.1615621	23.48046697	131.1615621	131.1615621	141351.1922	135058.1835	132075.4403	151141.7263	144996.0072	146250.6249	147019.1436	130646.8422	121808.1835	125330.635	147903.4103	145294.3474	128331.6816	151101.0792	119134.2318	136709.5828	135245.0254	124891.6422	107885.3665	126264.6057	117607.4765	110291.4631	130385.8176	118879.7014	115597.8919	247602.1642	17011.48685	136298.946	134337.416	144352.3078	124883.2942	133026.5739	120254.8328	121024.896	136769.0735	128169.0585	136430.9826	139529.907	134733.5502	127743.2261	134989.8482	138761.4895	110837.7815	132728.6006	717737.7183	100414.8686
131.5326012	214.3129504	131.5287076	131.5344075	3609.07975	23659.866	1710.841095	26122.6947	891.692699	748.5735645	4768.2509	8093.33565	25225.8349	0	33704.3395	0	101759.435	27664.9592	44114.34915	29205.99455	5211.6341	18490.18325	10821.624	0	54833.2868	36084.3882	37661.10725	50585.01595	0	35437.4404	79303.4691	125140.2428	52865.53956	48225.97855	159327.741	43593.67555	149546.2612	0	123450.2619	31020.9249	104703.937	91813.87414	67036.64835	95813.44358	42992.44535	0	34421.53535	9218.95635	57739.7753	29338.69636
131.5726703	203.1260781	131.5723211	131.5746022	0	0	0	11109.0107	0	0	2512.092681	0	71801.19375	0	86282.2469	0	0	0	33059.13445	65371.34455	82976.43993	0	120974.9366	88289.84275	49131.27882	39808.26732	0	56508.45719	0	0	22522.08552	16896.32975	97880.14772	0	18681.82095	48381.6748	21838.6781	0	0	0	622.5986204	0	16251.07605	26382.6953	17557.3837	26255.91125	9569.6235	0	12177.53705	28302.52645
131.6614537	54.75411524	131.6611832	131.6622535	0	0	0	0	0	0	0	0	0	14085.1369	0	18108.752	22011.21905	0	39876.3886	53589.8473	13535.6119	18974.87245	0	0	19418.12895	13909.01545	0	18646.28675	0	0	0	15205.2471	0	0	0	0	0	18846.1046	33546.7129	64314.88325	0	25937.21635	0	0	0	0	0	0	0	0
131.7986794	464.5969926	131.7927157	131.8027291	0	0	0	0	0	0	0	19181.1185	0	37446.1787	0	0	0	11541.06885	27477.68375	0	0	0	0	38729.28065	0	17055.00275	0	18469.2485	0	0	0	0	0	0	11193.9659	27131.17955	0	40638.3986	0	0	0	0	0	0	0	0	0	0	0	0
131.8484055	527.7837929	131.8436106	131.8521913	0	6592.25825	4664.3929	0	87238.15316	0	0	13741.17645	0	0	0	0	76883.0197	0	0	0	0	0	0	0	0	0	11816.413	0	0	0	0	0	0	0	0	0	0	15756.4161	0	0	0	13395.68395	7030.3719	7764.9224	7473.7378	0	0	0	0	12709.44975
131.8879105	535.6578458	131.8830887	131.8955367	0	0	0	0	16000.9462	0	0	12161.44065	0	0	13969.60265	0	0	0	0	0	0	0	0	0	0	0	0	0	0	0	0	0	0	0	0	0	6809.64765	0	0	0	0	0	0	0	0	0	10179.35685	0	0	0
131.8995565	58.06059396	131.8971106	131.9025494	0	0	0	0	0	0	0	0	0	0	0	0	0	0	0	5008.3072	0	0	0	0	0	0	0	0	4375.4382	0	0	0	0	0	0	0	0	0	0	0	0	0	0	0	0	0	0	0	0	0
131.9290078	47.80186565	131.9288827	131.929169	397769.0732	402072.0755	232284.9589	358486.1114	307333.0913	225660.2897	0	233188.6019	0	258784.3266	257203.5971	271104.4647	280417.3147	530291.9268	258515.9807	223982.2609	583265.3254	257411.4287	303980.6211	282386.2231	283008.1366	317162.4948	712801.7662	257156.0995	578855.1468	0	962120.7414	1315339.523	903403.5951	402602.7951	379790.8628	744810.9079	351103.2666	1275788.592	305925.4409	739997.576	813931.9781	1967260.311	772427.7221	797293.4197	816060.4559	792495.8153	349936.5884	316774.6247	339155.2939	252351.6549
131.9289059	541.323016	131.9287395	131.929169	101186.6409	156958.3091	133093.331	109054.252	110956.509	102549.1784	140568.1659	137485.3262	136668.111	0	53578.2246	48208.9725	0	212779.314	128776.9411	81640.48536	85127.18936	30322.48415	6702.95	47419.5643	52239.06015	6398.7584	95737.36107	86528.42312	82244.72675	4529.001262	155331.8336	97782.9696	90250.60492	171569.3755	100025.3058	9172.54225	8085.52475	6684.69515	69570.64122	190501.0559	135206.411	0	155089.3373	10532.7007	25386.99435	31408.084	11446.16415	32007.92705	113244.1619	108486.721
131.9289498	349.5176234	131.9285964	131.929169	74615.9234	38330.1277	0	46675.0459	8155.07235	0	47578.57777	8960.1274	0	0	150399.848	0	0	109548.5401	100203.1072	159144.7488	94640.70365	0	83074.19231	0	0	0	0	135321.4755	110264.0903	482999.6221	0	93942.49931	79965.59263	79292.39891	190095.9246	87003.581	0	138216.1461	192114.3166	131195.7092	142736.8837	226890.3357	488446.4094	347458.1201	323156.3334	281940.8343	156231.0741	140539.9294	146530.6219	95662.77844
131.9608708	564.9467962	131.9606663	131.9609527	285069.7112	199872.8057	215874.6691	334615.5829	110935.2393	318720.1808	0	99550.11317	0	0	0	116345.8941	0	0	142025.8116	0	267371.2551	0	278151.092	0	233655.2055	0	0	82452.26946	293671.5905	157123.447	0	229897.7774	364656.4225	0	385378.9791	0	211072.295	0	0	0	318673.0472	153083.6976	287221.2964	144081.0612	0	107390.1073	0	0	93264.06688	354132.4006
131.9659646	12.32748721	131.9652486	131.9663943	0	0	0	0	0	0	0	0	0	23215.5105	0	0	0	8277.09705	0	0	0	0	0	0	0	0	0	0	0	0	0	7514.59675	0	8357.469	7227.1917	0	11852.48345	0	0	3704.3884	9852.0324	12007.6639	27634.76025	4361.20235	0	0	0	0	0	19806.008
131.9733156	401.4161821	131.9728387	131.9735548	220379.5132	0	232106.6584	234941.101	0	0	0	118999.1236	435252.0175	203990.2681	183973.7722	0	0	0	0	172379.1905	0	121841.6972	191905.4389	162050.5206	0	201794.5913	119433.9216	112311.403	214415.4706	0	0	0	198141.8054	201927.1677	227901.1047	237525.3637	221169.6612	218738.6409	206564.8875	277929.3867	240889.1954	125643.2632	717612.304	528745.4401	414533.3194	354997.4278	359313.5457	386082.1003	0	424257.9551
131.9735324	9.81591064	131.9732683	131.9735548	455959.2304	454060.6383	451641.0918	428831.2169	429404.4969	413450.5042	440139.7533	474594.3263	434817.5471	446962.8771	483701.3321	452565.5828	472792.8886	450690.4551	486975.5731	421975.3761	452418.5388	443168.1535	468935.9993	440602.4351	466660.3302	476323.2594	490213.1178	456394.4642	452058.0264	1112502.532	526779.5915	522028.154	543444.7856	540684.3428	563724.4381	542309.3737	467126.6974	425329.6267	470075.9753	417798.9443	455748.4741	284170.748	427808.0212	456365.5354	426728.9643	452852.9443	498447.363	468548.3845	82865.01378	395746.7375
132.0026277	29.93271456	132.0022027	132.0030622	226892.691	298124.6574	180309.2721	260012.5455	225023.4895	249302.5356	334589.351	154417.8402	284209.0199	342088.0852	246245.5614	140625.2356	300346.6181	279106.7244	169330.6265	318375.8199	284881.7805	136255.4883	272295.2738	217482.8088	279345.5308	297126.9196	154980.8766	190946.8423	70696.90106	1029541.556	806074.5488	527452.9094	495102.2547	477793.3437	420855.0779	359051.0459	237903.4679	338070.5759	356679.9826	321899.5696	360258.204	294021.5653	168889.0672	282487.9833	330421.1889	251150.1777	345044.2622	320572.2549	240933.993	430720.3264
132.0026982	124.1167779	132.0022027	132.0030622	524767.5486	284644.3151	568341.6417	538968.0249	424265.6232	428724.4128	414117.8199	152573.6835	642219.6647	864348.7177	771488.0684	428187.462	1073797.165	396248.7262	384054.9273	835248.7606	718009.2114	387095.1218	410322.6216	407827.148	497055.9491	404615.6475	750145.2961	70363.56304	596703.0633	2375699.574	1040602.436	1514981.886	869330.2288	545152.6755	656150.8542	837024.228	821384.3433	0	468508.8334	674920.8478	481597.9182	899413.7692	655763.5356	790927.2481	829668.857	400900.3133	705018.9514	772676.4949	311301.6082	1216716.927
132.0436495	82.97303348	132.0431853	132.0453353	0	0	0	14439.78355	23218.1713	0	0	0	0	0	0	0	0	0	0	0	0	0	0	9408.49755	0	0	0	0	0	0	0	0	40066.82361	0	14837.5219	41515.55276	0	0	0	0	0	0	0	0	0	1560.9647	0	4234.61005	0	0
132.0646176	388.1219693	132.0636838	132.0651175	120515.2405	0	0	0	0	0	0	0	0	181344.4373	39391.50392	0	0	0	154473.9761	0	0	141477.5037	0	70266.30195	267853.5472	88326.21244	0	0	0	0	358657.4413	0	0	0	0	0	0	0	46239.75595	0	176859.9969	0	0	0	27362.63373	0	0	0	0	0
132.0647003	52.74589828	132.0644007	132.0649741	205908.7726	177808.5003	177359.6037	600930.3752	617102.6096	568504.0767	191966.6056	176282.9345	186215.5189	188783.0264	233301.7196	184425.1159	173575.245	200074.7342	148786.6533	215241.9997	187328.9754	178130.4662	239615.2059	174145.6069	187447.925	167601.451	165154.9897	182516.3239	192093.0626	515985.0427	139404.1748	167391.95	226587.7316	229448.543	264850.7374	303688.3219	334241.6014	163253.2109	167695.7758	139880.8124	145042.0068	271857.0356	164983.773	169210.2339	200719.6366	231089.6286	257652.3768	378966.294	418609.759	378333.7432
132.0758804	51.10162005	132.0758705	132.0761573	1344167.126	2608239.882	4029195.06	1598764.149	3695984.612	3019258.338	1403668.963	2291402.717	1544250.384	1452535.561	2130123.055	3039057.356	1587942.84	2699549.123	2935041.477	1248345.451	1602456.162	3113405.633	1782200.144	967442.5389	1230312.26	917095.3455	2133342.411	1594224.038	1604320.014	2799272.89	1938667.115	606969.3296	1471121.129	2416359.816	1500645.313	1245002.168	688478.5126	1135335.106	928760.8662	1442781.826	1389349.769	3209232.909	2636940.492	1125097.659	4701500.758	8799831.205	1443048.769	1388529.066	2177256.268	1358704.506
132.1010797	57.85551784	132.1008226	132.1013963	11632109.55	6793383.439	4325245.865	9640677.328	12496371.82	11753096.28	10523427.15	5088563.648	10124679.8	15493810.27	14019883.49	11356626.63	17307093.22	19278664.9	17481991.97	19808744.62	18325869.49	9172605.849	3585713.058	6591913.544	11074755.8	12072060.78	8131932.161	8772995.925	7203472.82	9829070.543	13070855.47	11300575.77	4079978.755	10181255.71	5423727.407	6783938.357	5401994.007	11939499.31	13010011.87	13808016.49	4048821.03	14333295.99	9569013.796	10192642.05	11271628.27	12082134.19	9095835.558	5635246.602	8015355.597	4188418.319
132.1374686	300.8882458	132.1372597	132.1378336	92745.19713	76065.17655	0	95106.11825	135919.2364	0	0	0	0	111901.7667	53449.60409	0	82982.61762	0	67737.07949	0	32842.2181	0	0	0	0	0	0	71340.25457	0	0	0	0	0	46118.69756	0	0	0	37293.56943	18122.70035	13766.56125	46898.3242	0	31202.97795	40679.97765	0	98633.0128	85041.2704	21880.19428	26733.34344	0
132.2154833	451.6312119	132.2119023	132.217967	30410.33205	0	0	39984.00805	0	0	0	0	0	0	0	0	0	0	0	0	16410.4136	0	0	0	0	0	42950.50725	0	0	0	0	0	0	0	0	0	0	0	0	0	0	0	0	0	37251.8245	49623.4398	0	0	0	0
132.226586	509.2071705	132.2239659	132.2295766	0	0	0	0	10331.1966	0	15105.03235	0	0	0	0	0	0	3998.509822	0	0	5247.95305	0	0	17728.4715	21525.8213	0	0	574324.4362	0	0	0	0	0	0	0	0	0	18621.64	0	0	0	0	0	0	0	0	6611.2017	0	13726.7636	0
132.2580029	500.9202032	132.2549941	132.260885	0	0	0	0	0	0	0	0	31665.3343	0	0	285758.8497	0	0	0	0	0	0	0	7749.4694	0	0	0	6282.36455	0	0	670287.8935	1635.693138	55357.86485	0	13899.26295	0	0	0	0	28405.98145	46724.64335	0	21410.50235	0	0	0	0	0	0	0
132.2892499	536.2603621	132.2868956	132.2916409	0	0	0	0	0	0	0	0	0	0	0	0	0	21202.39286	0	0	11340.8851	0	0	0	0	0	0	0	0	0	0	0	0	0	8539.0109	0	23925.89225	0	100728.9333	0	26009.14655	0	0	11814.17095	0	0	0	0	0	0
132.5403918	213.1837418	132.5367582	132.5457671	76044.4554	0	0	0	0	0	0	0	0	0	0	0	3622.3239	0	0	0	9919.13805	5865.6216	5480.2678	0	0	0	0	0	20868.7687	0	0	7689.36105	0	15275.478	11210.248	0	0	16980.93675	2609.6488	9106.41445	5274.2062	0	0	0	4959.6154	3147.07675	0	14309.824	3098.52995	0
132.8999381	55.87966766	132.895803	132.9050653	0	0	0	0	0	0	0	0	0	0	0	29737.264	0	0	0	0	0	19624.87405	0	0	0	0	0	5190.70565	14687.0095	0	0	0	0	21162.6589	0	4902.79755	9483.8814	0	0	1764.2786	0	0	10489.03635	0	7945.87265	0	466.712023	0	0	0
132.9291368	107.2890511	132.926344	132.9317006	9632.43885	11346.37145	5082.44445	0	0	0	47759.58035	53577.92712	5625.65545	47700.61695	0	6816.86725	14530.9224	38415.57729	16795.3805	72657.51059	51844.54402	17582.71925	19325.3975	48232.23521	64349.09974	8964.31635	18368.83315	0	37575.74761	155058.8934	23834.59615	90691.75926	37919.83955	36168.42598	40854.51112	0	0	67912.07892	14852.66045	32023.82343	7081.5364	61031.47428	0	40450.59286	27641.0281	29709.91925	6103.4326	0	37826.57775	62602.42295
132.9863381	557.6106531	132.9848503	132.9868787	43942.7095	14880.5981	17676.58145	0	33520.5986	0	20503.9569	0	36559.47395	0	20055.22005	0	0	8312.4907	15180.0354	26166.13735	39827.73775	34170.66635	0	0	10234.30975	45632.8165	42907.50255	0	23940.50975	0	7087.457882	63879.00025	17642.59595	0	5394.457	25083.39285	14556.2556	20616.68865	41930.6317	37434.6738	44241.77375	13644.3849	12919.46145	7445.3789	39830.9767	16399.4289	12910.02675	26313.6027	2295.506481	5229.273069
132.9864588	49.07283248	132.9855746	132.9867335	606351.2117	335300.9312	420669.8455	270114.0205	346507.235	395769.3684	599126.1654	471121.4008	441580.771	411603.2415	449142.3672	458270.1851	355119.6716	427852.197	396920.5465	455653.8753	512128.4404	346540.1928	622399.0972	445379.2418	489220.2258	379798.7356	465257.8278	459753.3013	362232.7088	130400.751	315022.2824	525421.3149	463653.0791	522196.4334	289663.4862	215598.5394	319715.1886	316031.7471	303889.6884	315856.5731	429542.1391	354094.2585	374199.9309	590490.5817	674684.8939	467358.7104	334198.5884	369806.3871	186277.211	412383.3279
133.0275956	178.8558229	133.027306	133.0278857	550848.1041	188750.3379	145603.8287	215071.9194	174906.3211	176917.8496	367297.6837	89028.02744	69953.00536	52903.0729	34288.6681	375571.623	29137.53745	42643.91445	15011.75645	14409.1273	319310.3544	30413.03625	22532.8738	104278.9731	28569.9428	125090.3406	45282.89621	189797.8933	171139.2535	264748.5947	56889.30951	65201.77594	51864.80679	45969.38018	107740.5215	138911.4089	112267.8132	75786.96229	72448.14497	66381.48903	68814.86696	131833.4374	173952.5153	35565.98837	129112.4255	122380.1079	187463.782	33105.6369	146983.0049	18651.4619
109.0493782	179.6311171	109.0491361	109.0503194	0	0	0	0	0	0	0	4412.98915	6253.13745	0	3291.61145	0	11846.05955	0	3423.90995	0	9489.13375	3532.41375	0	0	0	0	0	10639.2265	0	0	0	0	0	0	0	3847.62415	0	8128.3957	0	0	0	0	0	7899.6046	0	0	0	0	0	0
110.007845	105.043624	110.0066455	110.0083894	235704.2737	267927.5623	296650.6722	1687659.487	1019129.229	898026.3379	27180.5385	92569.4088	46466.6687	30092.4804	94124.67215	144289.7892	64711.56695	156349.73	89500.24875	62681.98585	54789.08995	164063.1185	158656.5901	95294.0242	80116.81945	93078.3563	135855.5679	90094.54514	197971.0808	225826.7838	317305.6191	204855.2593	191534.8191	8336.7936	1196101.403	1152722.02	1042532.985	190373.049	104248.7744	3580.01655	179209.9677	223753.1445	208666.6015	183069.4697	153254.1183	207200.129	989303.7331	971729.7224	482296.4489	767503.8987
110.0340981	68.18211197	110.0336802	110.0346615	0	0	0	0	0	0	0	0	0	0	0	0	0	64558.42077	0	0	0	0	0	0	0	0	0	0	0	0	0	0	0	4652.13905	4601.5489	0	0	0	0	4435.3561	7612.12825	0	0	0	12021.3377	24496.64372	0	0	0	0
110.099651	143.2176846	110.0974911	110.1008742	0	0	0	0	0	0	3911.37465	0	0	0	0	11679.06095	0	0	2440.9268	0	0	0	0	0	0	0	0	0	2181.2112	0	0	0	0	0	0	2549.39585	0	0	0	6286.40125	0	0	0	0	0	0	0	0	3002.87925	4178.4798
111.0384244	46.4438522	111.0383599	111.038581	0	0	0	44834.04838	33423.81353	49115.06602	0	0	0	0	0	0	0	0	0	0	0	0	0	0	0	0	0	0	0	0	0	0	0	0	0	0	0	0	0	0	0	0	0	0	0	0	0	0	178146.8668	0
111.0626317	94.28051973	111.0624589	111.06268	1863893.645	959542.2142	0	1150138.175	84329.68192	540103.2449	0	0	0	44136.6776	505413.3961	0	21796.0148	29970.9824	0	0	303211.6594	247720.4069	32105.51545	25339.7023	0	20414.5178	0	0	26893.3547	229873.6825	148728.8072	0	161936.8727	0	131702.2291	88382.40007	112566.2613	81717.47672	203185.7136	238155.6728	0	90267.90694	127735.4193	0	122842.3188	0	147969.9937	146741.5755	309362.992	0
113.0337961	168.5674965	113.0335711	113.0342523	66742.88015	39257.8955	71291.27931	50204.29915	32180.5139	36427.151	64831.87204	62569.276	61501.18421	79825.79062	59776.71232	117752.1075	72267.46181	57158.4065	64577.46569	67046.90845	65406.0597	42181.3127	73507.32167	109259.503	123256.1476	54235.70864	62523.31081	103846.9437	65827.68366	119380.4302	118349.7126	113829.8381	83836.80904	103213.6021	99550.17346	123560.1181	95482.75334	47839.96262	81836.18654	115623.3259	33714.29561	140652.5945	92151.91901	98809.73064	75162.04773	101964.0137	82913.15962	129054.0722	133142.8712	80166.24387
113.0953459	202.5673254	113.0951241	113.0955786	73156.9146	36718.162	70830.26225	84608.15522	28665.07465	48016.44367	52133.75385	65642.53257	49779.8441	89354.89408	113607.596	126678.2918	87995.54579	126466.5488	97405.2109	138715.4222	124010.5984	46466.33472	145047.8082	136624.9653	71610.38966	109720.8077	114343.3042	146068.6211	114908.3128	715103.5654	127584.2566	174012.0754	91301.02217	234316.8601	262883.0795	88459.85651	51529.11728	82978.52931	51704.53531	10937.9048	86518.80251	301554.8064	105535.228	27250.8516	128795.105	106045.6367	21065.70945	323563.4705	263251.7284	53899.01944
113.9811135	44.03630429	113.9810216	113.9812515	0	0	0	25126.26425	0	0	0	0	0	0	0	0	0	0	0	0	0	0	0	0	0	0	0	0	0	48809.66305	0	0	0	0	0	0	0	0	0	0	0	0	0	0	0	0	28230.08205	0	9702.20995	15024.2686
114.0185552	200.6722054	114.0155145	114.0212649	14994.4427	70446.08612	64633.33011	81964.26611	4033.9334	0	5804.18115	6815.3884	5144.2953	12226.0788	22134.68255	25984.75005	19582.4119	5769.151	24131.18725	13024.13485	47529.75774	28528.96845	18953.32705	29071.65015	37694.86943	24594.3093	53904.58402	33689.6588	13043.83305	151396.2307	58964.45088	69984.35434	59969.20669	59044.49144	56488.02719	47393.862	125029.1667	69451.74555	65467.88159	57218.77032	17630.6955	172009.3947	87588.31701	163399.148	122212.1787	102419.3273	102444.9806	62838.64097	42194.23305	52007.9312
114.0266016	135.6516477	114.0258654	114.0267856	0	0	0	0	0	0	0	0	0	0	0	0	0	0	0	0	0	0	0	0	0	0	0	0	0	0	0	87312.10998	48673.23353	48520.95245	0	0	0	0	0	0	0	0	0	0	0	0	0	0	0	2945.18345
114.3169335	9.925253556	114.3167267	114.3169576	0	0	0	0	0	0	0	0	0	0	88597.00795	0	60554.04165	0	0	0	0	60956.37005	0	81812.25905	991.7506674	0	0	45341.53505	48900.5307	0	36608.0112	0	17018.9716	6672.2976	0	9928.86305	0	3935.34235	0	0	0	45507.34355	0	33558.75285	0	0	95677.0199	41951.23121	0	0
115.1303294	316.5525941	115.130176	115.1307594	113765.1931	103155.6077	157399.3807	6764.0393	8316.62225	6400.00935	13663.6374	14302.3564	42479.7872	27336.8165	31873.43491	15921.50215	29610.22585	51446.24761	32356.4936	13652.096	15089.24735	11155.85775	11295.77795	5887.04875	34637.42875	19139.07025	23355.65515	21998.4479	12020.9041	0	0	0	39927.3736	0	0	36497.0011	39344.4001	0	15679.85175	0	26351.03505	0	104570.3125	74683.69683	0	21834.90585	56663.91868	54102.04255	88616.60219	48574.73495
116.079373	10.73166216	116.0793522	116.0795885	178510.3931	138084.607	177603.1301	159248.1101	163179.6566	142671.6463	141368.8856	154965.442	113265.864	136441.4157	139013.6861	141828.0387	142423.6482	126457.7662	130752.8978	107126.2258	125777.7362	34979.30718	112318.0776	107986.553	122453.4976	122818.8929	118689.3777	109000.9142	119132.087	0	77975.65905	39803.4119	74314.06711	84249.2162	64721.18275	52607.14477	72538.12485	30141.772	45024.99282	76604.07654	53457.82115	22918.9649	71681.64067	79463.6947	74613.60112	54135.01805	84141.08188	75955.35925	162070.788	62920.55899
116.9747275	48.0035939	116.9743186	116.9752747	0	0	0	11897.79125	0	0	0	0	10270.3066	0	0	0	0	8548.38615	0	0	0	0	0	0	0	0	0	0	0	0	11400.57415	0	7928.3937	0	0	0	0	0	0	0	0	0	0	12903.5142	0	7300.20055	10580.62315	0	0	0
117.1095417	214.0702155	117.1092403	117.1097192	243316.6413	79313.98205	79858.5328	83597.56453	83831.23451	72675.27084	61422.43605	47933.85575	103362.8893	89289.91585	78211.71625	113236.4361	105365.8672	78433.51176	86720.33314	58158.85366	48850.52675	37857.00831	34631.2887	49777.2304	86102.18615	58859.2975	128532.6326	57469.20145	87820.86636	113581.0794	17950.9506	11907.2448	19368.0411	21524.1117	44628.262	35601.59815	27824.0577	42569.0635	100624.3451	126686.4715	110018.5805	90276.01702	118397.048	175868.9993	139413.0025	152398.5783	53615.56875	174313.2145	259148.1573	111726.2166
117.9587695	196.4990017	117.9585405	117.9590246	0	0	0	135615.102	6100.88705	0	5395.8907	9115.26545	0	9146.0988	13679.1252	6174.2431	15918.89325	24899.03275	9470.8679	9871.444	7088.5273	12578.8525	43102.76203	15929.4818	9312.4867	34969.26175	29552.15705	23255.48065	29211.53395	194275.3024	68284.24673	77101.34482	143379.2505	134306.3983	40271.98264	30987.21545	17305.58865	63979.94241	119059.2651	118960.208	107725.8066	118245.1908	124458.1502	122921.0384	107058.0994	123789.0939	49060.7939	33512.57369	17146.47673	18246.36189
119.0062768	190.8014029	119.0062367	119.006482	0	0	0	0	0	0	0	0	0	0	0	0	0	0	0	0	0	0	0	0	0	0	0	0	0	0	0	0	0	0	0	0	0	0	0	0	330098.0662	263673.3719	486450.692	81826.39705	307379.3531	0	121794.4132	56940.25902	0	0
120.0380152	193.1579389	120.0378832	120.0381317	0	0	0	0	0	0	0	0	0	0	0	0	0	0	0	0	0	0	0	0	0	0	0	0	0	0	0	0	0	0	0	60440.83271	0	0	0	0	0	0	0	0	0	0	0	0	0	149830.8148
121.1003826	188.8141069	121.1001216	121.1006252	4087.53755	11898.57795	6896.30715	11625.0321	12517.90215	10391.6638	25713.5241	50265.6229	30425.5256	55863.7428	54062.2679	47638.6512	46995.00575	62062.3061	83172.87979	47579.239	56011.78309	44963.84657	80119.96548	49605.72015	67186.34775	60807.38238	47318.82735	63654.94815	45451.20595	260083.4044	100954.5588	65792.78533	121609.3254	90106.36879	46154.45575	79023.75827	57601.172	40098.9958	47816.52905	69502.99523	70928.5272	3397.7299	42195.1038	57487.3129	76814.60976	59740.92084	87669.36772	79190.48741	148310.037	87542.82643
122.9237557	50.70960945	122.9236557	122.9239132	130077.4951	154952.6957	176091.0145	1163764.743	1318655.554	1388470.025	0	51212.17575	53168.0594	0	41386.2686	0	0	0	47816.0262	0	0	55621.7553	33891.22815	0	0	0	0	0	66711.27145	0	62179.3828	48144.10765	37412.234	0	1062126.154	1121631.022	1137030.079	0	31356.9246	69160.73745	0	42779.58305	0	70909.84545	71666.70545	80792.31925	590613.9696	632794.5652	757856.8217	627399.7475
124.0223875	191.2117594	124.0216454	124.0230806	104028.6755	290043.1071	26249.2046	89763.9741	408058.6808	64257.7944	28368.6963	222100.4948	219539.3101	179218.7675	99447.2442	76398.95812	96712.81218	110828.6985	92465.73238	66590.11698	86681.6352	64745.08115	103456.3081	92051.7021	42684.8708	71262.49741	47750.98206	28671.77495	18423.7122	140330.9993	0	82935.05944	12130.4813	8872.9424	16394.64155	14170.8874	9388.3835	9352.1146	26483.73455	20791.03385	33706.52535	19836.1149	22828.04485	67416.62133	30096.87408	19040.64615	36591.682	28100.238	25495.3583	62834.87907
125.1065756	62.61027988	125.1063845	125.1066489	31405.30782	42098.38818	29275.80699	19864.5159	16060.48945	23376.05925	29742.2846	23855.2879	25519.86007	39530.48545	22119.5201	62203.99815	30203.16025	18348.05505	54571.9234	51404.28758	9136.54475	48624.7447	24556.01358	32415.07061	19095.0335	20689.535	10594.0466	23746.24464	51679.23053	7797.2701	54137.03982	24456.61625	24089.4753	20793.51499	18468.34245	32527.41869	35485.38323	80510.7847	73233.33017	42118.63284	6372.5365	33091.5046	23124.16535	11939.93395	4549.9187	9009.822	44989.8514	29068.28712	45463.14712	49752.52851
126.8944782	65.93144422	126.8934044	126.8954299	0	0	0	0	0	0	24078.68968	15767.1527	17668.87555	74194.02795	65528.53201	92158.44346	35145.9487	39722.41931	30918.28141	36399.67266	30730.65341	40673.82246	61943.13867	36253.79369	34580.1415	46638.4351	39955.37324	31675.10879	77046.36184	26109.4689	48998.34792	30217.68699	38763.5712	35992.32855	31347.08968	22144.52495	23333.16426	44159.33457	31694.4681	29460.56701	27507.47728	31570.45984	18220.92066	35901.4736	30007.78564	30469.57279	32049.15657	30699.22572	34528.94372	45444.01439
127.0745313	188.9699966	127.0742634	127.0750753	0	0	0	0	0	0	0	0	0	0	0	0	0	0	0	0	0	0	0	0	0	0	0	0	0	1427374.489	135230.8773	120317.5855	149555.8943	146092.5509	100835.6629	120131.104	106504.4508	67845.98357	113571.4233	132714.7396	118023.2486	168495.488	179464.0505	94163.45042	63096.55199	96909.75646	128599.2339	151568.5452	61895.5884	210815.5472
127.0802161	258.8813611	127.0789997	127.0823828	0	0	0	0	0	0	0	0	0	0	0	0	0	0	0	0	0	0	0	0	0	0	0	0	0	0	4748.7144	8433.10885	21683.6713	0	43162.26676	0	25713.49499	0	15834.05538	11624.57775	0	8980.86275	0	9073.13035	0	7030.86555	0	3253.4715	0	15302.71335
127.0852313	283.5987854	127.0833305	127.0877971	0	0	0	0	0	0	0	0	0	0	0	0	0	0	0	0	0	0	0	0	0	0	0	0	0	0	0	111759.7688	0	0	7555.64905	0	5764.74085	0	3711.5749	0	0	0	0	0	0	9067.08305	0	0	0	0
127.1108955	340.9007533	127.1099943	127.1117542	0	0	0	0	0	0	0	0	0	0	0	0	0	0	0	0	0	0	0	0	0	0	0	0	0	582927.9123	22951.236	14383.78055	0	5441.30025	7466.99085	23775.0308	8356.86805	32716.0823	0	10398.2796	5766.3004	33489.3398	9150.0552	0	18558.033	0	0	8287.72375	0	11352.10655
127.9784901	175.8826623	127.9783669	127.9786405	0	0	0	0	0	0	0	0	0	0	0	45518.03946	0	0	4543.8013	0	43058.78745	0	6517.83025	0	2680.08205	8979.02305	0	0	0	32843.9442	23256.14795	36465.61575	34733.30665	32982.09955	34790.18755	15383.19985	58785.90166	45784.15236	47308.34279	45013.40335	0	74812.72598	16223.94885	54271.6539	50710.1341	18642.2572	5318.3282	3151.0891	63143.03975	0
127.9815467	44.26942044	127.9813758	127.9816493	0	0	0	0	0	0	0	0	0	0	0	0	0	0	0	0	0	0	0	0	0	0	0	0	0	0	0	0	0	0	0	16770.61931	14599.79858	0	0	0	0	0	0	0	0	0	0	0	0	13735.48065
128.0185629	47.23035318	128.0183109	128.0185845	0	0	0	354311.6411	244858.0114	195672.0356	0	0	0	0	0	0	0	0	0	0	0	50977.0876	0	0	0	0	36470.31465	0	40735.2694	25627.5647	61585.7738	50633.95115	41324.76495	71498.30595	228374.5927	252727.0343	250010.7762	51867.81835	22018.37225	51527.7914	46518.0127	46257.0376	60209.00235	33187.69105	0	44048.34785	200625.703	176975.4675	104660.656	145344.012
130.1124394	58.10735919	130.1105095	130.113033	0	0	0	0	0	0	0	0	0	0	0	126514.1171	0	0	0	0	0	0	46233.39125	0	38325.13745	42548.1713	0	0	16753.7745	0	0	0	0	0	0	32651.09765	0	0	0	0	14282.2136	52900.22075	0	0	0	0	30385.20675	0	0	17000.6839
130.5248206	117.581878	130.524507	130.5253522	31105.51406	0	21595.18525	26668.54679	14019.1046	25991.61115	56630.45579	11162.4677	8490.9556	7533.4578	44769.12554	0	0	15049.08915	107578.3355	0	0	0	46569.79177	0	39564.67973	0	0	0	0	430568.4081	0	0	0	0	0	0	0	0	0	152522.9141	0	0	0	0	0	0	0	0	0	0
131.0214465	9.422862663	131.0207724	131.0226141	56925.11955	77077.8073	63663.85725	49798.3133	80795.404	66709.7435	46618.06505	92888.52	54893.37878	42135.9286	73424.5318	1119.613707	6950.8457	95396.46245	34699.40405	49250.92215	95042.99191	64194.71667	109193.8126	63729.2952	75676.92285	17239.29315	75996.63633	74391.68256	13355.61195	78689.4634	89501.69865	9660.7131	73694.26403	8328.4206	78166.6675	97647.39008	68756.87284	85674.94407	66465.78727	64200.97549	963.5027641	75625.65452	0	7758.7365	8180.8412	76729.60435	6253.82775	8389.00655	26371.14935	102537.4696
131.0523701	76.58288791	131.0520866	131.052937	100061.381	82625.076	81010.92292	39497.76468	55978.88075	67543.47358	46870.82981	109320.6912	81295.099	58670.23657	88646.17991	79914.89108	64262.25176	71968.23211	57300.90042	64462.55663	34643.92045	66520.59064	60452.26024	61470.16911	58746.84186	63430.78145	59370.8066	45560.44611	57868.03719	0	62987.63062	38350.9677	65849.49425	88887.83236	56753.1404	18980.01415	31145.38983	52298.24836	80945.46598	77042.80596	49993.42413	82973.03687	36276.49231	48446.04149	53816.34934	32323.01797	25519.02069	29165.71132	71212.70436	67269.3358
131.0823376	73.35132598	131.080435	131.082845	22662.99755	19899.11605	24379.3828	19186.2131	0	22272.48815	23909.92015	35062.3637	35085.53875	28519.65325	21888.84725	28997.53405	36629.99815	25873.14205	33049.43555	0	19251.5138	0	23366.12965	19648.14805	19104.3134	33801.061	38448.72655	36253.68565	35838.4594	35778.8677	28349.0866	30198.2207	30421.616	33162.86085	24342.42985	20940.907	17670.8339	37957.315	33915.0065	33640.62695	33470.53385	41855.2838	42624.34305	26943.86495	31651.93135	0	39186.253	36093.9683	11656.75065	3667.71785
131.1283915	46.91200852	131.1283646	131.1286483	25054.1648	14249.81195	40126.32255	0	37972.09905	25828.68915	0	0	0	0	19336.6725	52424.29405	0	23201.48155	0	0	0	17836.98745	28433.04445	0	0	0	0	0	0	49400.5435	30076.74035	13740.4511	0	33660.7024	21032.1361	121933.689	0	11957.6614	0	17669.20165	9629.3932	67251.15905	0	15247.19605	0	0	0	0	0	0
132.0547511	380.3198604	132.0545091	132.0550825	194719.5793	247325.0848	270206.3612	252995.4697	214531.2455	304369.644	268343.682	280632.145	193854.7131	308601.2647	280109.8545	221114.2573	260139.1153	0	260340.8164	67564.7133	269305.0644	305305.0637	317388.6805	38375.7203	7675.0536	98623.43955	39765.7103	6368.6001	240753.8882	0	14981.7077	193051.5596	188298.55	0	394505.3304	240078.6211	359953.4323	14026.78345	390285.0843	220655.622	247367.4762	222580.5658	307447.3168	203547.5742	223071.7862	301145.0288	426296.9415	0	308118.6844	195807.9877
132.0798853	9.387617673	132.0798853	132.0798853	16778.5252	0	0	0	0	0	0	0	11558.57645	8826.0177	19840.13195	0	0	0	0	9421.6819	0	0	12413.8913	0	0	0	0	0	0	185757.124	0	0	0	0	0	0	0	0	0	0	0	0	0	0	0	0	0	0	56943.82401	0
133.0309948	48.12242745	133.0304946	133.0335386	0	0	0	0	0	0	0	0	0	0	0	0	0	0	45495.66646	69425.76705	62081.44391	0	0	0	0	0	0	0	0	487278.1928	172839.3698	33327.07189	0	41248.63785	0	0	75256.03797	207189.1351	180364.2519	47943.06765	62477.73936	0	0	0	0	0	0	100407.9754	0	78260.00171
133.0336642	394.5477394	133.0333935	133.0348429	48957.7896	0	0	0	0	0	0	0	0	204154.1805	247229.6488	325456.694	61643.4866	41205.3541	0	18445.4775	0	31612.98506	0	0	0	0	0	0	459525.9583	0	147368.6724	125526.1291	99464.811	128164.7555	0	554320.7724	0	284944.9945	85093.78906	75728.37425	71867.8482	118290.1952	0	432191.8131	609641.9983	263736.9407	0	647994.7306	305554.7727	88120.4721
133.0501634	156.2224537	133.048469	133.0522383	0	0	0	0	0	0	0	0	0	0	0	0	0	39986.32646	0	29168.79145	0	16113.183	0	0	32445.28938	23526.46385	12875.1736	0	16353.277	565212.0211	38364.48381	20004.1082	10845.53535	31437.9198	95672.27418	70434.72604	67574.12111	7029.2393	15831.88425	17689.2952	68208.79891	31141.98355	374542.0422	19952.6607	11707.0953	7024.8927	61422.2799	45063.773	47652.89556	78339.73525
133.0591256	54.13668442	133.0580375	133.0600673	0	0	485805.3788	189580.5679	0	0	123634.8762	0	383342.797	0	139796.8258	128243.4154	0	95824.2863	98995.56839	55500.24818	110650.9953	0	0	0	126798.6277	66070.05705	99686.85092	172574.9018	158231.9416	270442.9833	110026.0851	28079.84717	37223.23127	82299.82452	0	0	42036.55647	129513.1009	113170.8619	108184.0294	13986.13216	44384.09794	65083.80876	103488.1792	96560.31647	147223.8588	101582.7112	0	113879.2721	102088.3571
133.0582443	236.7155895	133.0580375	133.0584725	5289420.947	0	1548776.162	0	3382504.577	744022.2103	3822855.372	698768.4822	0	633622.5231	381112.1136	0	0	1341562.435	0	225135.3964	1432022.546	0	370557.7818	1245654.135	358150.5944	227542.5241	0	0	0	113780.0766	255327.237	133812.9646	217394.6387	283931.7768	0	257928.5862	259475.4566	0	236867.3996	233270.0704	222148.2722	0	326319.4125	0	174639.8171	165417.2379	133461.2421	174391.2884	0	241973.4791
133.0751474	131.1110164	133.0751474	133.0751474	2083842.367	189339.1039	0	2058720.928	2152827.537	2095101.476	2038361.671	0	2130617.925	0	226791.4882	0	0	2040615.191	2114972.72	201461.942	0	2188122.542	2109349.956	2025263.209	2052361.052	1950350.81	1955673.714	1963948.884	1979786.83	36083497.52	630071.6371	241391.9957	0	0	2041801.853	2103965.717	127802.6093	1976914.515	0	2062602.677	159969.4167	1839747.825	183156.8594	1979335.046	0	0	2022522.669	1931315.723	0	2057997.88
133.0751578	559.1680953	133.0751474	133.0754374	1375194.297	0	0	0	626517.4697	0	0	759106.3083	0	0	1607129.763	0	0	0	0	0	0	0	0	0	0	0	1200467.614	436676.0369	1668810.667	0	0	0	0	0	0	0	1125967.349	1619563.481	1032957.889	0	792638.707	0	0	0	0	0	0	0	1092065.672	0
133.1044178	51.94861418	133.1041547	133.1044449	675642.3619	663969.5334	747074.6299	248546.051	523723.2402	511597.9154	632526.0117	700765.166	626151.7765	708125.1629	408907.8881	767775.3549	765605.486	887216.1476	1238925.935	948430.2739	908513.2713	951633.4398	799280.4486	552022.9107	617609.7136	733326.7993	971078.2952	392021.338	596226.7862	0	752301.4296	762814.0608	654285.5792	335614.0997	651664.7896	672971.535	206877.6788	966753.2426	1044065.849	876377.1902	279823.5539	536682.3751	916027.1998	570830.2394	381430.6896	537685.9141	599560.1687	676068.3573	828511.2219	267525.9371
133.132756	315.2005919	133.1325911	133.1359287	0	8100.5016	0	14134.58	0	0	10633.14615	64907.70575	0	34003.6804	7596.6357	100442.6112	15402.6049	11325.3862	6888.0865	12557.1933	38210.51474	16011.9947	3114.3035	16018.48525	18261.09105	0	15772.49195	17305.5368	2358.76035	0	7127.97895	39890.0751	55378.79375	24502.5091	33552.6896	12437.69535	28212.51535	3744.5939	66197.76118	10121.29435	3759.4842	25215.0186	0	102447.7376	38931.19285	46429.22997	32366.3917	0	18532.65735	0
133.1326949	97.57260759	133.132446	133.1331716	17101.4189	27348.2731	7130.722	15267.6244	25966.7425	15041.72615	29296.3197	50384.52935	29185.0403	44698.55006	73378.04316	50492.52927	122783.1757	109642.7145	68836.16735	34313.2609	31497.8897	73667.63572	31674.70115	24987.2846	42947.89058	70784.16983	40898.7913	37523.42665	69014.70262	0	56642.25755	82904.6651	66392.2827	90052.38801	64958.81662	82140.87185	65769.3063	116114.2076	154035.8422	137581.1645	390591.5531	337644.0826	370107.3416	166798.0878	167541.8275	201752.8746	106694.2983	143941.4323	0	106078.0326
133.5348376	93.16382348	133.5337002	133.535741	67647.71961	70139.25975	45725.03957	132148.8864	126586.0315	112242.3388	50696.41267	61280.09881	34652.59167	37932.95091	48464.84175	61307.16434	48553.46504	58316.05218	37136.28059	52477.50287	75556.50318	2889.33645	55142.65292	55582.46578	52908.02486	42308.6945	42652.76395	57486.83741	50655.23208	17997.5694	0	87002.53277	61067.90633	51633.66727	174828.3243	66293.4725	93320.71562	52320.09341	74221.53547	59894.53118	73769.61536	66844.222	59902.83553	91613.15903	60880.04491	134590.6565	101054.9628	97737.49441	54238.96915	106876.5526
133.5566289	202.7509172	133.5539635	133.5590665	0	0	0	0	0	0	0	0	0	0	0	0	0	0	0	0	0	0	0	35458.52715	0	0	0	0	0	35317.13155	0	0	0	0	0	13462.72345	6242.5086	0	0	3257.02825	0	0	35699.36675	0	37577.7022	19013.97375	2920.1652	0	13449.64975	12162.06985
133.9260551	47.12394747	133.9213977	133.9263754	163856.6467	106323.7698	127227.5611	158890.6054	0	45694.39612	160763.1562	129625.9779	0	0	62774.97936	134243.1854	119992.9888	92256.2472	0	183440.7314	277161.7387	141852.1058	0	215587.2151	159551.473	110028.9489	0	174124.6427	218855.2201	303466.5454	58754.3145	322636.5409	184348.4569	176058.9544	0	144773.868	0	323902.1059	0	0	135664.1952	432121.9404	0	98644.35185	132862.806	0	121837.804	0	0	147497.5826
133.9591294	537.8971634	133.9578584	133.9629846	185483.2643	150644.6087	197645.4268	156145.1342	0	175191.0727	88937.0121	11306.48355	0	178144.1637	151076.7903	230414.3515	0	175562.5586	0	290311.3388	172437.7176	195000.4514	191074.8208	54375.88659	158269.404	9918.272	0	283074.068	0	327283.1545	265057.2576	209055.4475	175759.7315	267939.1455	257798.2826	0	179412.3214	193709.3865	311604.0161	212671.8429	227675.8488	178767.7501	205645.9193	160989.5689	0	227987.135	0	144758.4519	147916.8347	62198.40215
134.0180464	46.611073	134.0177799	134.0182196	35101.07345	33206.61355	125957.0228	31807.28525	37650.1178	43026.245	47187.649	399454.025	65871.775	109832.8612	0	0	33195.39235	41924.94785	62290.1784	33731.4173	75447.0685	74102.09235	98117.23885	32472.25	50826.35835	78620.3097	52693.3436	64927.40285	479744.7044	120552.0403	60897.76765	31409.1173	58281.93925	76762.92825	0	0	0	36501.1854	44608.4268	84127.10695	38623.2969	95756.6085	101731.584	0	58037.1922	0	25581.27825	34289.6636	217937.0438	30845.56835
134.0590969	417.5643307	134.0588251	134.0594116	0	0	0	0	572101.6776	0	0	0	0	0	0	0	0	0	0	457986.082	0	0	0	0	0	0	527294.0362	0	0	0	427749.8446	486391.2325	0	0	376796.101	487697.155	382151.3558	0	482924.0048	0	0	0	0	431862.44	0	200467.9304	446446.8627	7692.1214	0	0
134.0722366	372.9730402	134.0720223	134.0723156	0	218200.9812	399533.6605	294597.8871	0	0	309943.7653	230630.8107	309722.1019	332783.0737	458126.7078	292862.255	313068.6385	227190.7243	166601.8061	0	0	271919.4326	0	0	0	0	367955.2276	0	0	0	0	0	0	0	0	521964.7061	0	0	0	0	0	283546.2874	0	0	0	464753.9403	0	452750.9505	462332.035	0
134.0721885	17.7376898	134.0705558	134.0723156	136582.4537	122309.8373	96621.97404	137177.1849	115603.6232	118498.4685	126459.4559	119190.9437	117077.8603	112551.8002	141647.0422	56418.26416	16512.676	129579.6547	43458.42839	111439.8279	20677.06845	77080.7971	100980.606	36397.73711	131462.6296	85676.81767	43076.44348	35970.50028	107812.5623	0	91736.12873	63711.28351	80106.34186	100322.059	93232.20031	100070.1562	90300.01191	86793.78864	98803.61102	100145.6541	94392.53857	118754.9206	112109.198	115498.0528	26192.59935	135950.5247	123603.3471	112747.886	837554.5753	101096.5697
134.0789851	212.840472	134.0781816	134.0805281	108849.5253	46267.97305	0	0	0	0	0	102401.0991	106447.4437	0	0	0	128213.585	0	0	0	0	157881.3061	0	0	180135.4935	203141.8676	208156.3099	180840.9879	179560.4879	57310.94202	154536.8368	191051.3138	18811.1506	167280.4301	164725.0013	0	223036.1423	0	146328.9658	0	0	0	0	168644.3765	0	0	0	0	0	49521.66885
134.0786285	360.6230883	134.0781816	134.0805281	0	115875.8564	0	0	0	0	0	32060.17951	89212.75822	0	0	0	109540.5468	0	0	0	0	93698.61968	0	0	0	0	1892.307926	43732.48379	0	1263971.449	0	0	0	0	44340.16896	0	42867.4686	0	0	0	0	0	0	51329.23694	0	0	0	0	0	134435.6594
134.0784539	558.6643156	134.0770083	134.0787682	19410.9677	71800.00005	80988.06937	110413.8466	75282.43633	82758.05265	38050.27695	0	27210.52775	42489.00205	42872.6574	41234.87745	36376.18595	22045.68855	25333.8773	41093.98275	16116.2255	29034.4084	46455.70355	20094.80755	30448.82765	20153.0994	26223.7778	5312.0973	8401.9241	1199865.129	88018.119	11268.51095	47157.0519	48618.3109	57333.84385	133039.6384	33542.16945	86547.34395	50512.0198	127334.7085	41122.8539	12357.27785	23163.8155	29141.42375	34231.4639	41989.73375	12556.98175	41618.86245	38817.96745	28266.21295
134.095628	39.89260528	134.0954886	134.095782	30692.24006	0	0	0	0	63548.45549	35614.32114	0	0	0	70824.69016	0	34254.372	31519.04648	0	45398.60496	0	0	45078.02709	48795.98723	0	0	0	0	36587.34198	0	0	0	0	15822.99735	0	0	0	0	0	0	0	0	0	0	0	0	0	72386.4127	54160.2868	0
134.0955501	348.9332657	134.0951953	134.095782	311457.7801	0	293790.1297	173852.8662	322485.6778	243842.8231	337287.4768	284475.732	321297.9026	283327.9422	0	0	262854.4906	0	271527.4745	224529.4056	0	249984.4751	0	187140.6368	0	211828.0505	280756.1445	213140.4414	0	908077.8551	173593.8552	0	0	136265.595	0	129999.7803	164489.188	233410.9854	95814.48363	185463.6367	122918.4409	13112.47245	274243.3275	0	225515.8241	0	0	159518.198	98399.46201	153215.1086
134.1052746	52.4023427	134.1051703	134.1054637	23430.81165	0	43454.1866	0	0	32161.23725	20790.67155	40532.9375	0	64321.99059	52455.84475	62935.4531	59058.5868	72609.46985	72164.4583	112666.6602	71425.04659	90009.03216	57906.45885	33137.6393	31235.92785	58303.85355	46393.7791	64882.08727	45550.2481	21940.50815	54867.1329	61608.0392	61374.4566	38674.26078	0	0	39016.28945	142094.5971	65999.21077	62114.77196	50566.47695	38587.0017	43841.53555	37488.05655	64758.9871	42549.1247	38825.78355	0	0	31399.60785
134.1166327	566.7718563	134.1166136	134.116907	0	109082.5533	0	0	211372.3754	0	0	0	0	0	0	0	76380.57769	0	0	145610.9859	54422.08162	0	0	54512.56182	0	46868.32517	31699.24166	0	0	220577.8974	0	0	0	156214.9487	0	89872.06108	0	0	193867.3073	0	343563.8702	0	0	0	0	62314.09563	0	0	0	62506.10763
134.1168255	11.44446341	134.1166136	134.116907	359910.4807	365380.8444	399208.2702	350210.8523	356148.4798	371926.5337	382428.1831	394660.7013	380428.8628	359713.0043	384577.6675	388278.2695	363962.4804	394020.0817	357459.4879	361448.6966	339157.7084	394288.2094	386562.4096	380680.0619	341703.9637	362489.4718	411690.4439	335591.9032	375505.1225	23804.83395	319914.2418	321792.084	300068.2561	293693.4945	273460.2539	297233.139	293100.264	339508.213	366750.9376	293285.3806	335580.062	324102.4683	375541.861	374649.8128	282935.7283	343869.6252	371223.115	348675.4382	77080.02116	340372.5621
134.8502469	530.5321321	134.8455354	134.8547094	13165.8963	0	0	16766.37315	0	0	0	0	0	9718.13175	12616.11455	0	0	0	0	0	0	0	0	0	0	0	0	0	0	11552.8227	0	0	0	0	0	4017.52455	0	0	0	10035.21325	0	0	0	0	0	0	0	0	7438.0844	0
134.9890777	13.58832713	134.987203	134.9909068	0	0	102102.1292	101656.2871	0	0	50165.08285	0	17827.82285	58510.08485	0	0	0	0	7071.59575	81362.8203	4452.9715	0	0	0	61957.9234	0	0	0	0	13663.93585	0	0	1289.354232	0	0	9594.17715	0	12887.75545	4421.2857	2562.625051	0	0	0	0	0	0	0	19771.7575	0	106878.6015
135.0020939	46.06466043	135.001871	135.0024637	1398364.396	311389.4712	1479729.364	941623.8544	908398.0673	1071236.865	1744920.222	1720536.896	1433972.546	1670794.308	1499901.534	1613703.505	1544413.687	1495473.867	1563261.926	1562345.975	1525210.593	1443579.025	1426640.562	1471872.441	1296212.911	1359489.212	1451983.48	1497602	1262468.755	1354392.082	945056.9734	1270690.062	1208718.124	1235956.453	685847.1821	652041.2385	661323.406	1210523.249	1117730.384	1253800.558	1212600.474	1066625.819	1121162.45	967189.1742	1277759.374	1245836.209	883913.0074	894174.4468	1389765.566	825526.0358
135.0224446	203.2699858	135.0219507	135.024248	0	64602.91603	73775.7504	7676.1356	32206.40105	11891.4983	29590.75675	41421.05915	37783.79099	48635.87778	35668.75565	68283.5314	25297.9202	37284.748	0	70162.77318	0	50229.1167	84800.43659	0	85578.06895	68236.55326	87561.7656	0	75043.75823	151174.8214	0	29805.15085	31769.20075	32313.71615	0	57388.40709	47784.01605	0	37499.52864	80664.13551	74545.19806	39533.57964	75168.76487	97995.34983	16756.16255	90954.50422	37123.57215	0	69507.07633	53697.46173
135.0432103	72.41231963	135.0429244	135.0435174	95950.08474	0	79653.77438	0	0	0	0	43878.67026	64842.86252	0	23055.29449	134135.6431	0	0	1558.45922	0	62361.25526	66989.99097	46953.86643	0	0	0	0	0	0	147686.8186	0	0	4650.5363	0	47883.1391	60057.48832	0	34725.9799	0	0	0	0	0	0	45501.04451	0	95567.37189	0	32359.21646	50519.89517
135.0544097	271.0404157	135.0542656	135.0549328	0	12987.0966	15385.41205	11337.10705	36551.1292	31954.36465	19588.91635	69553.71342	86382.46361	98031.38837	103171.2087	62247.13075	56960.51253	103950.426	61239.59165	68762.323	73307.89419	42228.69345	64004.70188	119169.2664	90079.91495	99259.68573	96093.92022	118511.1309	65072.3244	139725.5013	36156.2912	49007.03201	65396.47595	96412.76719	87703.4048	63190.3936	31054.06465	67498.2691	94105.43158	65386.08102	92343.03984	51028.83151	47407.07705	116269.9573	71715.65042	64879.41011	101251.1136	115452.2773	129334.9715	43256.50534
135.0626637	252.9283321	135.0610117	135.064422	0	0	29601.43794	61522.85168	85396.99812	0	0	52134.11142	25192.8694	46667.25747	89910.85292	0	0	43992.25018	0	64349.91131	0	58628.25182	6309.1434	84371.94149	45604.22455	30363.9127	57892.93226	108713.7946	0	17047.8823	17146.73415	0	27670.94547	6862.0932	0	0	24729.64005	22767.5419	0	0	5902.1756	10327.4055	31923.85885	0	72984.07056	44194.90372	30100.56962	53348.76306	19422.05345	45436.44023
135.06255	160.6582785	135.0623462	135.0626427	82072.33755	30947.97235	27529.4888	20954.98915	11802.6171	31089.8476	6853.4018	41616.10709	23343.48695	3904.5899	10693.28605	24144.39395	9264.6689	4098.2306	7690.3807	6701.2277	9914.3614	4268.3419	16995.58365	24707.20915	8089.91955	4147.44665	15290.15085	6710.1963	8318.2888	0	4795.4763	0	7533.7994	2823.4911	0	3714.67345	54336.1204	42746.62093	32064.45645	0	80484.53706	33510.54466	94612.86716	2755.97435	40939.47418	2215.43445	33021.36468	20577.5294	3403.6694	33985.64658
135.0795857	351.9112338	135.0792509	135.0798441	0	0	54324.96494	0	0	0	513688.6443	192379.591	67342.74055	55264.17541	30988.65455	81471.61918	73154.24153	91437.8821	0	176390.816	259635.4686	0	153831.3901	149840.2093	113692.7102	124474.0873	95972.78504	150328.8133	301435.6156	443065.9328	250981.3213	0	0	0	119056.7067	136951.3441	134608.3945	251612.7261	168389.6696	8753.69044	95321.85494	74872.27738	48309.75478	221279.8411	171480.2985	56580.57497	203208.057	182633.5075	196342.084	99937.88442
135.0907954	558.9469168	135.0905225	135.0908191	268938.5375	298742.9936	193734.6738	0	156832.5004	205004.0718	0	248736.2972	94789.00941	234595.4348	0	203645.6443	132287.4808	182228.2598	0	276465.133	0	133801.3954	276077.0077	166521.5427	127173.949	0	72397.60079	205860.574	255298.8279	213979.8249	0	87475.10851	0	0	306556.3494	281573.0554	285479.3307	43554.22992	215413.9541	0	287231.2818	0	68447.6278	221215.5293	242617.1293	0	230293.3082	102493.9728	56597.71115	65580.64568
135.0908562	36.59482905	135.0905225	135.0911158	127068.7604	77609.15249	117627.0127	151397.2545	157947.8339	101115.7085	94383.60133	97179.4249	159864.2809	161613.4692	88753.96343	73516.50237	95302.37144	156725.2046	128855.4711	120343.1463	99563.15812	162242.2721	113875.6242	164306.5591	88794.0693	99247.55646	165351.5327	128412.6946	122726.3972	0	154842.91	94488.13948	100005.2944	96037.19026	95301.97905	97379.36332	152265.7327	163197.5831	155397.015	89066.04029	91115.3275	125862.6589	91437.75247	140574.9226	161618.7555	103511.2064	124734.9987	116928.4559	122981.4575	145907.4953
135.1007068	368.0808161	135.1006088	135.1009055	406766.5558	519430.3808	0	481354.5232	609932.0176	393965.6479	738462.7767	460412.4512	376390.6501	0	505279.758	720157.8175	5182742.001	333927.7956	639812.4586	0	684036.7453	648103.0637	5653584.595	827709.2955	497225.354	358744.8791	715571.9797	561990.9247	5295370.963	10194322.75	717572.9208	6228862.396	0	5455124.68	0	0	0	0	0	0	0	0	4475209.675	591833.9394	0	404920.2797	0	349608.828	471308.9052	0
135.1168341	339.9697869	135.1154436	135.1230107	0	142480.9836	14846.4408	57591.08065	129166.1229	1552.13713	202362.1577	13013.8688	75972.35694	130662.5996	169957.5886	119816.2645	130500.1006	122009.2762	69212.06513	25872.25637	74402.19804	70603.7041	81575.36292	3486.339145	28860.92479	83662.39317	72818.96763	63591.64654	0	131089.3409	0	0	53342.10212	135530.4707	76788.86156	33099.19419	94762.10169	4806.344668	68318.86854	0	108433.7918	50730.80082	102505.8556	66031.47453	26615.15314	40369.83799	64161.38074	87494.90584	89723.52372	87846.36026
135.1530148	445.6419503	135.1495731	135.1559553	0	0	0	406141.1303	25711.15925	0	0	0	0	0	0	0	0	0	0	0	0	0	0	0	0	0	0	0	0	0	0	0	0	0	0	0	0	0	0	0	0	0	0	0	8254.73694	16246.1231	0	0	0	0
135.1953437	531.7728907	135.1920303	135.1976765	0	0	0	0	16806.2002	0	0	48291.556	0	0	0	0	0	0	0	0	0	0	0	0	0	0	0	0	0	0	0	0	0	8230.2081	0	7042.205932	0	0	0	0	0	0	0	7417.797226	0	0	0	0	0	0
135.2182782	543.7471764	135.2134172	135.2244063	0	0	0	7083.52815	0	6711.82335	0	0	5649.0949	0	0	0	0	0	0	0	0	0	0	0	0	0	5928.336189	0	0	0	0	0	0	0	0	0	0	0	0	0	2511.479972	1238.956058	0	0	2120.815984	0	0	853.5917252	0	15164.41139
135.2278939	555.797671	135.2254476	135.2318336	0	123221.34	0	0	4556.6178	0	0	0	0	0	0	0	0	6442.1321	0	0	0	0	0	0	0	0	4930.681374	0	0	13565.05009	0	0	0	0	0	0	0	0	0	0	1598.542935	0	0	0	0	0	0	1833.339466	0	0
135.2550617	494.5164681	135.2523372	135.2570918	0	27543.6014	13815.15645	0	7781.91705	0	0	0	0	0	0	0	0	0	0	0	0	0	0	0	0	0	0	10832.8895	0	646571.3205	0	0	0	0	0	0	0	0	0	0	0	0	0	0	0	0	0	0	7759.8238	0
135.4882527	7.897834782	135.4880044	135.4886003	139786.7376	131397.1639	136603.8952	153883.045	134265.922	144559.9952	155407.0256	162460.8327	140492.6683	148634.915	200200.6534	155618.5912	128894.8566	68915.40665	135665.2546	183185.7287	138639.5381	148613.6487	133585.3084	122467.2446	123802.2054	126497.6989	105415.2817	133280.8205	144179.6251	326979.4467	121130.1697	147251.9669	81081.91961	121564.662	94894.3798	75705.86047	73375.63206	166267.4092	94526.33808	143221.5772	104486.1589	104621.6445	126669.3615	157380.0584	154534.5394	161337.8075	140550.6023	123962.4647	57057.05101	132302.3102
135.4881792	197.2387464	135.4880044	135.4884513	9028.50555	22609.507	22074.67355	29748.5671	30767.5959	17483.3374	38862.3744	78249.3175	37729.0774	95914.46397	76742.47328	55993.48055	81544.18245	103674.4052	103697.3447	99893.61335	86843.40143	90341.72817	90383.93746	79727.68081	98767.48522	74699.82317	86844.03774	76685.02632	95884.7542	35967.4837	50235.89074	26040.10155	61204.65828	101153.2232	91427.45857	137049.7186	97579.18139	108468.0608	112331.1172	127891.9235	117012.2846	65932.3313	71660.17285	20597.47025	102132.1796	133770.6576	132684.6432	129525.8278	4051.1833	58157.20478
135.5295856	216.5291521	135.5279385	135.5309194	1406.222744	5670.2255	0	831.8813944	0	67323.00185	0	0	4844.7278	29147.84655	0	19683.4846	124784.8507	4712.01765	0	56749.06775	0	38271.0971	8036.9828	0	0	0	13722.6262	0	41916.53359	0	7244.09125	0	12076.3769	19992.26365	19705.95045	0	0	0	32690.42187	19284.07735	34520.92535	0	0	77960.856	75056.42584	9106.1895	3054.72495	0	63466.37811	0
135.9905607	180.0621907	135.9863549	135.9944443	0	0	0	0	0	0	0	0	0	0	0	0	0	3571.32	0	0	0	0	0	0	0	4490.7841	4072.6183	3149.04765	0	0	2623.7945	0	0	0	0	2324.1528	0	0	0	0	2115.9727	0	0	4736.3036	0	0	0	0	35882.73306	0
136.0048784	59.59634539	135.9992392	136.0073289	80646.9631	0	12283.5239	0	0	0	25958.71515	88942.6913	0	42265.1845	66663.6883	0	46527.6384	49442.94245	0	0	83065.7424	12922.24375	0	52248.5524	36651.8471	10428.2405	22972.34335	79033.23235	0	0	0	17911.3409	62723.18315	0	0	0	0	0	0	0	0	0	0	34810.74085	0	77952.07918	0	64176.90645	23257.03905	8815.85995
136.0207349	169.2923664	136.0205151	136.0208148	2288455.176	3026395.861	0	0	3780323.905	0	3020264.489	3101820.837	2589732.964	0	0	1083723.306	1660254.585	0	0	2238104.791	0	3280797.699	0	0	0	0	0	0	0	8114199.46	0	0	733875.8977	0	0	0	0	0	0	0	0	1981712.226	0	3160520.219	477170.6906	0	0	449635.0347	0	0
136.038677	271.1814258	136.0381996	136.0398483	0	0	0	16605.3588	31050.78565	0	0	0	0	99523.1289	0	0	0	0	40504.20575	0	0	0	0	68000.06319	59392.44852	0	0	0	0	79911.3987	0	0	0	0	0	0	0	23766.68935	0	57857.22659	0	0	15105.4398	0	22073.18412	0	0	82602.75022	0	0
136.0387435	179.765416	136.0381996	136.0399982	0	0	0	0	46779.65731	8379.87585	0	0	0	9356.0572	0	46849.42609	3495.3575	37575.18062	0	0	32640.05885	0	0	6137.43825	52796.51329	0	0	0	0	179651.6088	0	0	0	0	0	2751.63825	8586.3888	6286.7456	6726.65135	37006.33199	21731.10705	24087.40393	8122.91385	0	16020.59493	0	0	4016.11915	0	14529.6414
136.0473784	53.66148201	136.047193	136.0474928	1275806.226	1103951.751	1070441.217	728925.9009	763559.5039	0	642144.4075	815916.1449	708830.453	0	0	0	782486.0524	891975.8554	0	877821.4579	0	0	1076135.759	771871.9963	770519.9372	795128.1352	0	1082458.775	0	1334746.157	1509854.147	1355392.323	493036.1633	1632912.874	776609.9278	0	916735.9135	1045149.836	943800.4266	878750.1006	885514.3283	946864.6528	982595.7463	995337.4837	1062946.372	0	0	0	789453.3594	323932.0664
136.0496153	409.415108	136.0492916	136.0498912	0	320806.0239	438753.3638	0	216426.554	354691.3186	445995.506	354087.276	192219.2971	430034.643	469533.2531	0	0	0	0	556882.0761	0	0	0	341102.1158	0	0	404540.0236	189023.5445	0	852249.2392	0	0	0	0	427366.5352	212961.9564	471677.1509	0	0	0	0	0	0	0	664998.1207	0	497563.4718	0	0	259564.1054
136.0609327	37.72607656	136.0600852	136.0612845	126074.5198	153071.9311	56147.91509	125742.6109	0	124365.836	66920.25366	31186.67453	0	108012.8446	73316.5836	40449.44525	15220.28419	0	133697.7397	27310.35017	0	52560.57849	111438.5267	105684.4135	0	96311.5284	0	19030.39236	106826.9449	514132.7328	104859.8745	105347.608	103691.2684	126916.5885	67894.62264	88275.08852	72810.14834	112763.9813	99845.61134	90562.04616	0	30344.26086	46018.60286	0	34721.97081	21226.58508	0	0	0	36965.19198
136.0609393	236.6334823	136.0606849	136.0609847	521436.7631	93852.40123	280529.8725	90979.03306	0	569230.4587	0	0	0	249947.7956	352910.1853	80071.13992	0	76538.46729	451447.0763	0	0	170312.8751	0	0	223939.282	167023.2703	0	0	151325.4997	0	277994.5949	316948.0926	722723.8298	463710.1853	136784.506	0	0	0	491168.6111	267480.2739	411610.8937	465953.9355	377796.935	0	337396.555	0	0	365967.7091	331906.2709	346068.8175
136.0748534	367.0706606	136.0747785	136.0750784	0	188796.3973	179510.911	0	146187.1571	133998.9154	0	0	1781382.404	0	72643.33668	0	0	0	0	0	130571.5615	0	0	124391.8169	180741.2161	0	0	0	1059731.398	0	0	0	0	0	0	0	0	0	0	0	0	0	0	0	94741.95653	0	0	0	0	0
136.0748906	38.60950441	136.0747785	136.0750784	0	413169.3871	351012.5556	517552.2682	435576.5821	414488.5477	0	0	0	315234.6508	243889.8477	199483.7556	376391.8621	0	90683.26635	309548.0579	183019.9906	202061.4499	1043102.062	250605.5474	0	196540.9347	198901.8471	249924.4107	0	0	165008.5307	0	74280.08174	267478.7181	60731.12326	0	0	226892.0885	191055.2545	0	207051.9562	92034.40975	246351.5189	243916.0727	233145.7612	261525.8164	188771.5637	169423.2502	0	268172.3655
136.0860644	56.86868013	136.085875	136.0861749	0	6374.4176	0	0	0	0	105124.9437	0	0	0	39048.12501	0	0	0	41614.49045	63882.31903	0	0	0	80070.20942	0	0	0	0	0	0	0	0	0	0	0	0	73315.0844	31084.67484	26141.85633	0	7668.331	0	0	0	0	0	0	0	0	0
136.1111352	558.3098594	136.1110721	136.1113721	0	1184846.021	1464497.996	1725797.412	871636.1458	1283114.504	1226922.29	1274599.379	1407348.308	528757.896	618266.054	1398038.06	1417165.062	1125812.538	1110463.824	1652028.111	1509633.207	1686140.008	1907230.539	1571452.958	1439479.737	2142353.975	1616226.821	2845363.516	1899866.667	0	2225302.9	2223366.78	6600000.915	2571806.661	2905258.363	2647055.033	1894185.768	6727925.774	0	2403815.759	6088675.871	2182720.129	4449988.832	0	1460227.377	1119318.624	1784509.321	1759137.291	1243648.866	1532221.998
136.5299611	195.858322	136.5282888	136.5320562	0	0	0	0	0	11048.6615	0	0	0	0	5777.00295	8801.11555	35937.84125	36818.35775	0	0	3441.6956	0	3752.61885	23405.66185	9853.9501	0	15321.83455	75699.92925	0	0	50001.13835	26993.9949	0	68057.64405	9205.693	0	0	0	45354.93369	0	4650.9981	13970.1301	22221.1854	0	66342.05815	33664.04685	501.0822882	0	0	0
136.9031672	539.1021408	136.8965745	136.9092849	0	0	0	0	0	0	43536.4428	0	0	0	0	0	0	7295.91145	8155.89315	0	0	15836.6003	52838.3065	0	0	0	0	0	0	0	0	0	0	0	0	0	0	0	0	0	0	0	0	0	0	0	0	0	0	0
136.9213728	291.0283472	136.9165488	136.9242906	0	0	0	0	0	0	0	0	0	0	0	0	0	0	0	3763.25425	0	4381.04405	0	0	0	0	0	0	0	0	0	0	0	3258.2143	0	0	0	0	0	0	0	0	0	0	0	6095.1357	0	0	0	0
136.9732246	503.3396122	136.96878	136.9783152	0	11610.63395	0	0	0	0	0	8490.46465	3817.39995	0	0	0	0	0	8801.47695	0	0	8540.38005	0	17033.84405	0	0	0	0	0	0	0	14858.2845	0	9479.4045	0	0	1898.351538	0	0	0	0	0	0	0	0	0	0	0	0	0
136.9829784	268.9582491	136.9798298	136.9860391	0	0	0	0	43796.1305	0	0	0	0	0	0	0	0	0	0	3208.95845	0	0	0	0	0	0	0	3400.20875	4058.2312	0	0	0	0	0	8917.5224	0	0	0	0	4791.475	0	0	0	0	0	0	0	0	0	0
137.0239575	404.8828017	137.0237583	137.0243644	0	305378.8155	0	0	722639.7901	0	0	0	0	0	0	0	0	0	0	0	0	0	223639.3226	0	0	0	0	0	0	0	994757.6814	0	61231.63744	0	0	0	0	377555.6225	0	0	0	0	0	120750.8267	0	0	0	0	287480.7246	0
137.0241013	34.09921299	137.0240614	137.0243644	141658.4175	165765.1411	161247.9012	124285.9317	156565.7816	168512.9465	197481.9083	99066.81906	160498.766	126741.9319	175870.5185	169285.2909	160505.8522	193066.5293	156609.4597	157809.0156	163717.96	143958.501	136953.8085	148171.592	153986.3111	164733.8587	116461.8183	134612.8983	145968.8042	0	291017.8862	137074.9253	123819.9715	179877.0409	183905.2949	206807.2637	176217.1531	157551.7258	202256.561	212193.7286	174604.648	214978.6456	174060.9595	135569.9692	149266.6901	170704.9899	183799.359	168291.6818	148814.8482	165131.7498
137.0448913	391.2947159	137.0446698	137.0449729	488128.7107	555533.5973	329082.4146	332757.9584	302339.6134	0	0	228268.2897	331327.3054	172780.0651	345292.7879	0	0	324183.7513	426580.3325	167302.7132	0	393146.5885	847686.1943	0	314219.1231	0	262368.1414	360288.1125	285996.4728	0	1565410.132	113799.0929	1843407.457	158016.0106	0	1706556.517	1333849.095	0	267504.8309	0	0	0	0	0	163683.2258	0	185486.9067	0	0	1550215.488
137.044961	52.26559881	137.0446698	137.0449729	606379.3167	984397.2171	2066417.109	1222527.503	1456799.114	1836668.517	745849.5077	1404824.169	1128161.385	1773205.718	652257.0735	2002598.969	1010617.998	1720313.486	1050909.4	1190181.09	1388825.779	634574.2365	1461479.194	869395.1756	935800.6754	1019103.679	1237433.034	1010830.858	1446768.129	552616.4009	523446.0601	774475.4737	862087.5765	516832.4172	634037.6331	810642.9078	830457.9803	1346187.55	686447.5421	725601.416	1454823.161	1800747.429	922031.2	784958.2227	731215.7004	2261906.275	699291.974	657521.8967	177413.1564	935159.795
137.070266	44.99699377	137.0698305	137.0719528	93862.88617	139947.9522	231557.5471	82270.09672	162529.4264	268044.9266	190619.796	209495.3222	156676.5284	177121.1374	211489.0741	286946.0021	202258.557	296842.3281	225780.4634	267988.0099	346979.4592	371374.5248	189182.0551	116055.6114	100675.2532	107545.8853	141038.5497	96808.69431	302374.3062	801458.0562	391516.379	87684.01403	144327.2745	112825.0586	237307.6148	262541.4866	224145.2328	313199.2211	347359.3075	480947.0199	336778.7524	335512.1572	335550.9663	232067.7561	320338.5481	429282.4028	111161.522	96349.94499	123142.0707	136258.3034
137.0790528	53.09080199	137.0780168	137.0815038	12174.43405	25170.5522	175908.8551	0	0	0	97025.94738	0	0	0	0	0	0	0	0	9046.6897	0	0	0	0	0	0	0	0	28480.64933	0	0	0	0	0	42428.59588	31429.97364	0	0	0	83755.14919	36510.86308	46669.35712	0	0	0	0	0	0	23692.29475	0
137.0953371	29.04987049	137.0953014	137.0956046	119716.859	0	0	121666.5834	54692.8633	72381.30625	97813.23205	0	0	98908.76472	94364.64797	62310.37133	0	93129.03689	44266.23384	84507.93432	0	46444.63353	0	0	0	0	85362.45039	74678.14477	0	0	43723.49289	0	32415.22246	0	0	45018.21511	0	43268.8707	40396.54317	67502.70199	79580.94571	75869.42341	28853.41016	0	61817.76896	0	71210.0022	79547.06852	36140.86267	71465.6746
137.0952312	260.7045361	137.0949981	137.095453	85622.50832	71558.60934	40225.1011	79808.38635	71181.8898	39378.46065	48283.5302	120907.4878	96497.70705	75387.90868	163507.8392	120046.8128	94928.83256	167490.9149	50381.97362	67924.66671	133784.3827	100511.1133	163239.6656	75898.33913	139353.8291	81023.50541	41081.7278	143741.9405	106520.675	77689.35874	127118.151	43198.72358	184646.6714	60158.54764	157193.3962	45554.96079	51402.68506	43940.13463	0	8353.1645	31152.58799	38581.0633	87017.26589	0	8259.6277	0	158622.5925	0	197712.1649	112010.4514
137.1064781	570.5250027	137.1062196	137.106523	229742.8801	376879.2601	501492.4215	0	0	363294.0131	0	0	153177.4842	445376.8291	0	0	340222.4921	0	0	525111.9918	0	374981.912	412197.4076	435558.8909	0	0	0	0	0	617765.9566	0	348481.7416	0	0	0	0	0	0	0	0	399690.7929	88798.24218	0	0	0	0	0	473246.2665	372534.821	0
137.1145333	567.1802378	137.1144092	137.1147125	178510.5053	0	329389.7811	291345.1659	263394.8861	157407.0399	360493.8639	158836.4602	121529.5865	105333.5438	196010.858	116034.2155	227716.4785	326569.0445	128064.1716	164057.8892	179942.5778	272919.8713	79488.00732	0	0	0	0	0	0	421975.7609	0	0	125718.793	174944.5869	182195.9816	202774.7711	145170.2486	158425.2921	0	0	141013.1234	0	175573.6106	112409.2111	0	159308.5507	147397.5533	126075.1779	159583.1934	85171.65052
137.1315851	363.9403376	137.1312456	137.1317007	0	0	0	30970.36735	18084.9902	10777.3674	4334.96595	0	11414.51645	9313.2295	0	162470.0626	13993.7315	130946.7939	94615.77098	0	132216.8134	0	0	110244.4438	35433.62521	80491.82087	115090.8323	163672.9169	96032.38915	0	0	0	0	0	114215.182	44509.00885	0	13020.75217	0	82489.33883	143229.6261	113944.549	69090.8716	115739.9437	47952.83015	109673.7191	0	77705.8563	131588.9611	0
137.7916782	529.0021905	137.7876943	137.7954865	0	0	0	10549.39845	0	9551.40285	5811.7317	0	0	0	0	0	0	0	0	14186.18195	0	0	0	0	0	0	13157.5744	0	0	0	0	0	0	0	0	0	0	0	0	0	0	0	0	0	0	0	0	0	0	0
137.8041931	525.5949694	137.7999199	137.8104618	40919.07195	25036.44755	0	0	0	0	0	0	0	0	0	0	0	0	0	0	5016.15435	0	0	0	0	0	0	0	0	0	0	0	0	0	0	0	0	0	0	0	0	0	0	0	18639.40365	0	0	7479.28775	0	0
137.8078152	84.41363366	137.8031286	137.8104618	0	0	0	0	0	0	0	0	0	0	0	0	0	0	0	0	0	0	0	0	0	0	0	0	0	0	0	0	0	0	0	0	0	0	18000.9654	0	0	0	17550.2051	19739.9597	0	0	0	0	9891.1316	0
137.8245806	521.3725413	137.8225369	137.8272737	0	0	0	0	0	0	0	0	0	0	0	0	0	0	0	8976.5117	0	0	0	0	0	0	0	7765.4248	0	0	0	0	0	0	31817.4412	0	0	0	0	0	0	0	0	6489.26725	0	23844.91635	0	0	0	0
137.9260876	544.7914388	137.9230074	137.9324962	0	0	0	0	0	0	7474.50985	0	0	15587.94355	0	0	0	0	0	9007.6186	0	0	0	0	0	0	0	0	0	9693.507526	0	0	0	0	0	0	0	0	0	0	0	6702.4116	0	0	6173.4546	0	0	0	0	0
137.947492	58.1751469	137.9471859	137.9477981	0	0	0	13387.91925	61943.49555	45886.41345	0	0	0	0	0	0	0	0	0	0	0	0	0	0	0	0	0	0	0	0	0	0	0	6933.6915	24588.06025	21572.6386	39759.98565	0	0	0	0	0	0	125606.5627	0	0	43951.6041	13753.3979	35413.9742	18562.98215
137.9634467	15.21053469	137.9631044	137.964329	0	0	0	0	0	0	0	0	6194.6452	0	0	73608.08775	0	0	0	90060.22515	72302.6873	62613.72055	0	0	0	0	0	0	33180.3772	144200.8845	0	0	58973.0227	0	58084.34945	59539.23915	13076.37075	71235.50425	73639.1019	0	42952.42415	15844.504	26353.9116	5672.319	7871.2878	23625.49375	0	0	0	78543.29415
137.9967638	13.86194824	137.9964809	137.997706	134194.4008	140950.8336	134890.8765	112513.8982	166688.3162	143967.8038	179019.2945	142979.738	175507.9526	133264.8077	139337.3756	133048.8879	125058.172	140422.9521	119773.8278	141821.3944	114374.5052	124481.4384	109350.7764	237207.9595	95629.16164	121340.3342	89170.9624	104827.7672	133499.7195	300350.2007	154505.2695	252410.5371	123532.6729	116871.3661	125034.569	99641.91217	144271.2693	148496.4543	79858.59846	131954.0292	109309.4272	107278.9484	114099.8253	138126.3483	122918.9894	118665.769	120756.8352	113079.7962	35861.64285	166961.9869
137.9967757	277.9469287	137.9940309	137.997706	8421.45385	0	71229.57239	27122.31615	22264.27135	6698.13565	68747.10189	109773.3808	72323.4744	78203.05134	14765.2644	26380.9731	82615.05004	72162.7632	0	47200.9541	76135.48394	59775.22628	29558.87265	0	0	141418.4173	6631.43075	0	0	37141.07005	75667.75041	0	18746.3215	49614.31799	0	84693.30518	49086.65606	0	12948.41036	76994.10973	0	105489.5333	17785.43955	7659.44265	6746.89625	17526.60775	53840.81505	31809.1363	0	58287.48885
138.0163958	379.0971297	138.0159307	138.0170028	356126.6656	327724.3961	214235.4777	0	9970.189957	173495.025	239680.0709	15109.57505	315641.2696	0	202469.7358	282411.4367	187734.9652	0	349639.7255	0	261045.0027	12738.81158	167998.8683	0	169361.175	137893.875	223149.4499	0	0	0	80399.33712	0	121117.1997	0	0	0	0	170353.2417	0	0	0	0	0	303143.8783	256230.8217	0	0	183242.9042	146716.4447	0
138.0165087	46.67306825	138.0160838	138.0166965	76275.13963	114190.0369	74601.82793	0	103785.9728	0	79824.78937	0	0	0	92478.76807	87319.39045	0	0	0	50698.92829	0	0	0	0	46238.27864	74211.29097	45792.15909	0	59207.65203	0	0	62565.19854	124153.2437	0	109381.8446	0	0	0	0	93339.05296	0	139961.5348	0	52465.475	0	0	0	83009.41943	0	0
138.0266294	36.26351867	138.0264995	138.0271123	351595.6551	379258.0397	373405.2097	1919517.98	668928.8572	1105781.854	58587.46426	121620.9119	127602.2346	92481.34909	185515.2194	267293.2688	167187.0963	201235.1337	174122.1648	70603.16817	145976.3236	256800.5106	201175.53	138313.2253	98587.3365	233554.4994	188058.6737	67296.91059	279078.5264	552367.9881	410106.1274	241070.7677	232471.3426	348047.4156	1432076.242	1184231.319	1428338.861	244254.1969	189400.7975	323071.9746	192745.5623	244276.4042	287275.6551	257694.7454	91351.34728	278073.1953	1043200.08	1037199.478	1078360.574	284801.4765
138.0478295	50.54938875	138.047641	138.0482538	0	0	0	0	0	0	0	0	0	157309.7037	0	0	0	114010.3241	0	0	0	0	0	0	0	0	0	0	0	0	0	118430.35	0	112187.3682	0	0	79776.31554	0	0	0	0	0	0	0	0	0	0	0	0	0
138.0539348	401.0299985	138.0534634	138.0540763	0	0	0	130902.9313	0	235539.5355	0	0	165980.7826	0	205864.1377	0	0	0	0	0	0	0	133287.8159	0	0	0	0	0	0	0	0	0	0	0	0	0	0	106196.6146	0	82234.65979	0	0	0	0	0	0	0	0	0	0
138.0540966	46.91940229	138.0528505	138.0543827	1121503.651	1051934.654	1254133.009	278187.4293	545106.8019	257233.296	309766.599	356727.8196	661167.4932	329723.5072	286718.6786	246907.7624	381222.3023	145927.98	97999.21989	121448.9582	96542.11334	156356.8006	310318.4246	329091.4471	0	372410.0663	634521.7586	377501.6288	348469.6525	1152364.865	467115.6941	763008.7996	0	806754.4938	85620.05997	82303.96925	772760.9813	53451.85042	388781.0636	400025.2505	193147.2055	368194.3346	347110.6118	496226.9856	283258.5736	421921.3283	610337.8865	213906.3306	464858.2843	235914.2762
138.0652625	388.0339782	138.0651093	138.0654158	1885539.73	6752252.529	1204495.05	2210914.247	2265211.231	6548512.707	7135866.695	0	6811004.719	7150968.949	6694160.518	6752412.029	7357564.102	7239808.587	7444832.057	7111626.987	7053314.755	7011066.666	6789917.802	6813217.322	6571053.385	0	7335089.453	6745366.512	7092842.955	8750188.012	9298633.543	6812010.466	6853005.586	883563.8347	6776072.262	7347283.281	6993540.361	7067298.41	6981507.104	7143745.878	0	409863.5059	2668096.626	7141501.644	7649029.091	7323361.743	7135383.714	841807.311	7200895.22	3075363.629
138.0653853	85.51578609	138.0651093	138.0657223	1252844.952	1363900.398	1255893.799	727319.9122	653903.7561	672134.9235	427994.6646	558712.1116	482695.0192	474052.0659	472291.1747	503661.6991	609591.0839	517939.8001	516008.7474	453647.5271	539672.7828	438425.0866	446151.6415	463704.9077	462576.4831	492351.0471	538789.3154	503910.2675	643830.2625	558457.1868	757288.8685	495242.6352	535243.0107	456623.3561	933737.5806	617912.1533	477982.1609	861187.8676	761711.2156	871170.8156	1218440.682	1368808.572	622750.5365	681573.4205	615759.8319	575021.5923	929119.2432	866689.83	1014128.374	989351.2845
138.1098316	560.7265698	138.1087946	138.1110944	0	0	0	0	126805.8247	0	0	8475.414	0	0	0	0	6548.25655	0	0	0	0	0	0	0	7607.4062	0	60712.94705	1160.873943	0	0	47522.2087	129175.5857	7664.9628	59065.51895	67938.67435	0	20965.65495	17380.67485	152884.1648	7414.4544	83509.7121	0	78265.8693	34241.1012	56334.9249	0	0	15226.5465	0	57055.6786
138.1098396	276.6140183	138.1086413	138.1104811	0	0	0	0	0	0	0	45661.3054	0	0	0	0	1159.637247	0	0	0	0	0	0	46448.80455	43295.44055	67615.69295	0	13659.10255	0	0	757.8928188	0	0	0	0	23653.31415	23300.52385	9366.0602	0	8643.7012	0	0	7028.30965	39366.1231	59572.9029	0	0	0	0	0
138.1268412	199.5696165	138.1266579	138.1271946	19136.97935	42487.16845	28012.11405	41057.5765	30428.41725	33446.4802	28003.8734	34298.1693	24007.8966	57178.84148	55776.0383	46179.58965	38672.6559	20405.0187	22525.07825	50426.7671	31376.26043	22470.2116	25816.3181	40349.5378	44377.38799	25525.392	68753.75355	46428.3161	31280.1996	10641.5925	102006.9202	44709.0424	36671.77335	45317.5071	65514.77235	99577.78513	59848.54117	54403.2349	77401.67569	109504.288	78201.53511	29556.55995	27261.8932	107203.6948	98025.60703	108952.4065	168540.1677	114772.8572	253909.0094	57482.8693
138.1697663	471.478646	138.1684547	138.171217	0	0	0	0	0	0	0	0	0	0	0	0	0	0	0	0	0	0	0	0	0	0	0	0	0	162242.3381	0	0	0	0	0	0	0	0	0	29490.8658	0	0	0	0	0	0	0	0	0	0
138.2042188	534.6034686	138.2012918	138.207124	6218.2003	10217.9579	0	12769.0485	17203.29535	10112.53285	0	0	0	4863.4777	0	0	0	0	0	0	0	0	40761.123	0	7974.21815	0	0	0	0	0	0	0	0	0	0	0	0	0	0	0	0	0	0	0	0	0	0	0	0	0
138.2351467	536.796028	138.2313007	138.2412033	0	0	0	0	6323.1988	0	0	0	0	0	0	0	0	0	0	7025.2341	0	0	0	15317.9565	0	0	0	0	0	0	0	0	0	0	0	0	0	0	0	0	0	0	0	17422.32105	0	0	21455.92077	0	0	0
138.4959238	295.9495754	138.4935051	138.4967382	25154.9957	20118.5551	24772.7666	13359.69425	0	12161.54925	10717.7598	73370.64592	67167.94715	26713.8506	44423.60995	34084.02775	0	26916.90615	59158.29655	56186.02335	30642.4879	38720.84295	51600.67975	53842.7603	89464.14134	116291.6924	37854.16945	0	50129.39357	19178.76075	45958.81315	64687.36067	45080.38037	0	110993.1691	97919.43601	97924.9815	81361.73842	33547.37374	2976.57215	0	46022.7745	94563.51949	4613.98335	36077.35739	44623.3707	7009.17255	70849.06659	98082.06551	19162.33645
138.4961282	12.84788889	138.4958144	138.4964303	132289.7014	152107.5969	140085.6503	130734.8585	131455.9345	161761.9217	184489.3155	151229.2163	152127.5166	156741.3288	156123.3042	191792.6298	97462.59456	280949.8408	91513.72236	133534.8097	186650.399	91260.96579	119408.6143	129667.6504	119487.949	162369.5558	111360.369	102718.5908	60269.77134	449197.9311	97030.64322	124714.6047	138164.8468	111172.9591	124151.3285	114182.9709	106202.5617	144167.443	102748.5638	102426.132	86912.92861	111007.743	167495.0025	121388.29	109292.8413	120535.4819	82192.80208	127678.9627	14103.53025	114359.5025
138.4960089	195.9143719	138.4956605	138.4962763	10172.5102	0	27038.2515	44384.66786	4316.4741	0	0	4461.51555	26476.36055	19062.86705	3073.61515	3636.11835	30883.4936	12458.39305	4468.67125	16878.1368	10052.77655	3935.2375	6975.42695	10658.0963	26422.5438	27360.99095	7105.76285	21962.7743	19374.26805	30559.5622	4594.64205	86265.68293	0	5979.99085	10318.32975	23626.25815	9458.9095	33337.422	11897.8362	16753.7623	26176.7156	56233.1477	10629.27585	7352.52005	14291.6197	7295.2671	6838.16325	11197.46425	7872.6621	8080.5887
138.8324108	435.3068488	138.8286654	138.8359281	0	0	0	0	0	67114.13055	0	0	24484.4067	18737.7997	0	0	0	0	26827.38205	0	0	0	0	0	0	0	13649.50165	28776.0823	16444.5766	0	0	169423.2969	0	175485.0128	0	0	0	0	0	0	0	0	0	0	8279.3187	0	5074.00565	0	0	0
138.8609144	544.973583	138.856484	138.8649848	0	0	0	0	0	0	0	0	0	0	0	0	0	6685.7454	0	0	0	0	0	0	0	0	0	15161.89405	0	0	0	0	0	7203.8892	9654.4561	0	5046.74155	0	0	0	0	25981.55765	0	0	0	0	0	0	0	0
138.9056476	56.153561	138.9056476	138.9056476	3972769.939	3693381.311	3582019.4	2481022.027	2295391.244	2181861.27	4036571.936	4336725.221	3638479.277	4302151.182	4134616.688	4027781.561	4065465.672	4225874.801	4224626.721	4201931.688	3964139.851	3876514.32	4071405.093	4293038.717	4061706.829	3984630.761	3406318.1	3875169.764	4423472.409	2720898.406	4244034.339	3495507.584	3794920.871	3865820.421	2191698.393	2150942.693	2212041.253	3781090.005	3987276.891	3886791.321	3771114.227	3798556.984	3926269.067	3657501.555	3474024.408	3395736.928	2993874.101	3098444.563	5633801.28	3737875.838
138.9056476	562.9247086	138.9051837	138.9067303	68481.71635	79512.87865	69212.84805	1432.782955	0	5053.148	0	27997.1509	90804.02675	47730.4062	36723.92715	67705.55465	47134.98055	0	36198.0447	3708.8816	58511.7012	88408.64085	0	3971.5713	0	10567.68305	39218.98025	98889.2475	0	3083.793793	0	0	55031.08405	54228.27735	49536.99525	0	0	9606.8484	0	7325.90325	5596.55685	15548.9071	121775.4548	31017.9507	48516.0306	1941.399005	0	0	119111.7026	47856.1461
138.9202224	538.6356478	138.9178663	138.9218884	0	0	8389.8465	0	0	0	18884.9303	7298.52085	0	0	24768.21935	0	0	0	0	0	0	8863.2989	0	0	0	0	0	0	0	0	0	0	0	0	0	0	0	0	0	0	0	6420.3561	0	0	0	0	0	0	0	0
138.9359802	488.0257684	138.9316329	138.9410693	38338.4976	0	0	0	0	32343.5738	7140.7295	0	0	12012.9172	0	11969.1685	12551.85645	0	0	19757.1741	0	0	0	14955.8205	0	25606.07595	0	0	0	0	0	0	29868.366	20327.46345	31752.809	0	0	0	0	0	0	0	0	0	0	0	13313.91565	0	0	0
138.9591424	285.6204958	138.9557668	138.9644323	0	0	0	49443.1078	0	0	0	0	0	0	0	0	0	0	0	0	0	0	0	0	0	0	0	0	0	0	0	0	0	0	0	0	0	3939.3946	0	0	21064.42185	0	0	9595.11935	0	0	0	0	0	0
138.9592359	495.4017854	138.9557668	138.9641228	0	0	16610.4635	0	0	0	11527.5054	0	0	0	0	0	0	0	0	17876.2528	14749.59955	0	0	0	14634.11495	0	0	0	12104.38895	0	0	0	0	0	0	0	0	0	0	0	0	0	0	0	31558.46765	0	0	0	0	0
138.9944039	392.6612602	138.9941479	138.9947671	0	241738.5708	0	0	0	0	0	0	0	0	0	0	0	0	261611.4998	0	0	57213.1056	0	0	0	0	0	0	0	513927.3483	0	0	0	0	0	0	0	0	146281.3669	0	0	0	219779.8631	135898.4284	218653.9963	121938.7365	0	0	255300.9051	0
138.9945037	17.86221891	138.9944575	138.9947671	552455.479	584602.7272	559635.135	553459.7855	532838.2615	573373.0075	572253.6254	631854.7297	603634.0202	645118.0488	580817.3448	594381.6373	588041.7025	612088.929	596733.0522	604790.8282	627488.1246	604140.7013	624819.7909	575119.9522	609035.217	584469.0231	659272.7392	590522.4465	633163.7806	1066291.959	673154.7648	711033.9046	730977.3892	731631.7046	740404.7553	689091.6951	604792.3338	689247.8048	648748.4766	653224.5266	654350.141	451832.396	695876.711	704566.7626	662533.8563	686849.1624	662011.4808	608376.3162	42643.93485	506176.8541
139.0170369	284.178965	139.0167507	139.0170604	553647.4109	0	765014.9208	0	558702.2934	441134.4261	597771.2644	976539.3201	1182304.881	802673.1396	931442.8651	231065.1497	1104703.385	1006190.402	233749.1092	309541.6017	1019742.102	545122.2737	1145971.373	402539.3125	1355442.568	778789.5723	909154.0248	752795.1894	908571.7737	4272056.739	449056.5401	878253.0224	1522162.17	1756051.642	723365.5157	13566099.31	0	707916.8	1566248.637	1579829.966	9922176.628	1853675.626	1661092.975	998429.221	1648765.42	1710380.446	0	1238780.17	0	1350367.723
139.017068	17.61236603	139.0167507	139.0173701	2949534.091	3301742.867	2999847.327	5726518.242	4719802.241	4632131.78	2127809.15	2044031.568	2007214.432	2072593.274	1872006.663	1760812.941	1836571.711	1666990.04	1686149.891	1775538.395	1788770.137	1938897.774	1885421.619	1679663.503	1970209.462	1905508.623	1942206.58	1729683.728	1554463.138	19395366.7	2202138.856	1868287.137	1739179.19	1543444.105	5060682.3	4602461.465	4323920.655	1956056.82	2091909.203	1889518.377	3862470.329	1589152.404	1667367.844	1779670.932	1886505.477	1947318.669	4704125.503	2220427.43	2977785.547	4210893.301
139.0277844	124.0573575	139.0268154	139.0313061	53162.5559	0	45345.5011	289479.5773	234893.5721	173702.4151	0	0	0	0	0	27498.57365	13311.4606	0	0	0	0	49615.62465	29045.38385	0	0	24345.26345	0	20398.191	34280.4862	0	0	0	31399.47405	51771.77775	237100.1007	195072.4042	286417.8594	0	0	34886.9213	0	38493.89805	33962.5972	5269.97545	0	67974.6936	266235.8174	174291.1458	209019.0248	174412.4648
139.0274201	50.68161909	139.0272799	139.0275896	53162.5559	0	45345.5011	286351.5696	188394.017	173702.4151	0	0	0	0	110465.0864	27498.57365	13311.4606	0	0	0	0	26387.05915	29045.38385	0	0	17970.2395	0	20398.191	31136.61815	0	0	0	31399.47405	49382.47405	213167.1516	181031.3336	195524.4683	0	0	29457.6344	0	25594.64195	33962.5972	128578.8658	0	32975.4864	176157.9923	149220.3744	163564.918	134303.3925
139.0380775	272.8677538	139.0356423	139.0387396	0	105902.9623	124060.9333	123594.5343	178195.2191	108505.6783	67408.42222	81650.7975	140514.3759	106079.8923	102021.0112	232980.0675	168829.9627	36576.56403	151392.9938	49073.79791	88084.4224	60966.49556	100026.1539	93618.37996	105959.175	254483.7796	11997.702	166213.3164	17017.6413	35184.05815	0	108043.0896	46808.66092	73207.98268	60456.01885	40271.71025	60333.28481	53988.57924	18455.58222	52511.87993	43229.11027	0	0	43215.75259	43423.13966	116001.8042	74599.59165	34360.08253	104000.0009	103428.5712
139.0381018	202.2902681	139.0378103	139.0382749	8449.86795	6163.323	5769.0771	21801.2028	37776.2345	4675.40685	15525.23465	18836.31575	25399.6662	41719.47019	70065.83829	58037.45321	70835.16754	51858.96556	63977.87968	34185.1209	33102.71795	21620.138	24063.20075	32583.32305	31469.2578	61415.7147	38717.19507	82981.11141	9575.76725	122109.1853	9365.53615	20676.10129	21541.13839	30979.68068	14584.1687	20658.35525	17693.6777	55968.32651	52702.10997	62475.99468	55605.79111	3645.2498	7968.40565	16778.5981	18169.67475	5208.7003	51816.79777	49088.62201	64856.86167	54343.36457
139.0494103	38.85880078	139.0489615	139.0512848	0	0	132766.8351	93506.68481	43798.91635	105087.4282	95753.21318	39357.29638	37039.33813	82909.69752	0	0	0	49716.68087	69529.95995	86169.11269	96931.59326	61352.24491	28573.93841	52333.95929	0	66257.4214	53327.22476	57841.66478	20485.88479	0	16319.48866	110488.1134	64759.95087	54433.15519	53780.05762	0	50702.07541	0	0	84180.87348	2821.861623	78795.29723	0	63482.48119	0	0	64223.34268	0	50495.33754	32410.78442
139.0574093	227.4005551	139.0567061	139.0576355	34597.3409	25622.6924	34189.44835	33792.3335	62507.84265	56701.442	21266.8962	25309.23695	40925.65705	0	0	26817.902	0	121845.0273	0	54151.12802	0	0	0	0	0	64749.34564	0	31882.34735	50666.61285	1978.767788	0	36227.15963	0	88945.1843	0	0	0	0	0	0	0	0	0	15685.10035	32461.7438	0	90513.25377	14006.5703	27896.22532	0
139.0687005	61.15943998	139.0684792	139.0687891	0	55904.10842	0	0	0	0	0	0	0	0	0	0	0	0	0	0	0	0	0	0	0	0	0	0	0	0	0	0	0	0	0	0	0	0	0	0	0	113883.7866	0	0	0	0	148675.3857	150509.3151	0	0
139.0687414	402.5460071	139.0684792	139.0695638	0	0	0	0	0	0	0	0	0	0	0	0	0	0	0	0	0	0	0	0	0	0	0	0	0	0	0	0	0	0	0	0	181350.7835	0	197874.1508	173889.5143	0	0	0	0	0	0	0	0	0	0
139.074449	63.42692604	139.0743663	139.0746762	0	254043.1751	166892.5341	0	0	143543.914	0	46089.19154	180051.2805	155309.3656	0	0	0	213346.4047	282729.8313	0	0	0	148151.431	190979.5498	138298.1905	0	0	0	124053.4966	284205.7694	158656.7069	193681.0473	0	0	0	0	0	234865.2394	0	0	0	315049.5556	265668.4696	205959.1794	0	95584.43765	0	0	0	155936.5426
139.0744825	306.6404097	139.0740565	139.0746762	0	446996.1896	382310.9971	0	0	0	319170.9167	155897.5264	0	0	405927.5893	0	0	0	155390.2348	354421.5158	0	283876.8941	148322.5715	233797.0471	0	359592.0533	402851.1773	348365.4349	331331.2743	129498.2282	0	0	93593.76342	0	338066.2182	252892.7842	365887.0153	227591.0578	284249.5375	390029.2651	450486.7143	0	463797.5808	195950.2908	508116.8181	54941.24514	255380.3864	0	481807.8345	0
139.0857264	68.81233007	139.0855219	139.0858318	126868.8203	0	0	0	0	58264.63221	60320.71025	0	52885.28677	70992.40054	87583.02454	140343.9115	75036.64896	56143.19865	0	82471.97197	0	78900.50188	87065.51278	0	0	61992.42211	0	0	74477.91627	145623.7196	0	0	0	75520.54059	0	82325.54419	63474.40259	91495.25888	99352.03545	74452.8248	91397.15884	70449.46444	93826.69495	0	0	111791.5127	0	42126.22469	121288.6417	83708.34263
139.093871	184.3486683	139.0932696	139.0946642	77938.02509	0	205138.6926	0	26446.28106	0	74210.87137	75154.36367	0	117814.1863	48746.6349	16708.58715	115038.0069	63052.9375	0	92225.64145	80795.94709	0	86942.556	0	13728.476	27289.8085	52288.68473	55531.47337	0	0	0	0	0	0	0	0	0	0	0	0	0	0	34335.40868	0	0	0	0	0	0	0
139.1108108	407.0118635	139.1103168	139.1109367	166289.3997	193688.2544	204325.6496	0	233723.4697	175603.7263	900012.5827	993329.1162	1020100.15	0	0	0	0	0	152862.519	46638.04232	99040.93544	870437.914	0	0	142929.4827	85896.93495	140529.0434	0	159931.3515	0	1630034.833	93755.5552	0	0	0	0	0	0	0	0	0	0	67221.58046	131530.5843	0	0	0	0	0	0
139.1221029	198.1629572	139.1217867	139.1227167	20909.46145	14879.61905	14354.66855	30985.97915	17954.8706	29581.1337	49942.74335	22768.07055	60962.87005	20043.20465	43734.60235	41142.19095	32645.73154	55072.6178	42350.82554	64642.58483	51624.25437	53046.38016	83106.63602	43248.19035	42961.3978	46971.14723	70228.89205	37999.5934	71302.19062	150820.0327	46703.04444	90059.17767	56252.02279	69314.18871	56888.2978	79667.08913	94398.02794	82683.66416	113292.0159	139382.0463	106939.0804	71644.49829	105631.465	100000.6044	112247.7835	150625.2067	137711.8592	147075.5065	279226.2718	43387.3295
139.1221219	319.1005276	139.1217867	139.1224067	40266.9986	0	43505.92085	28138.0177	88674.97025	76348.37759	51267.93348	178743.7752	46049.81406	55029.64207	0	0	0	0	0	0	0	0	112255.2564	50567.21695	94318.55558	79640.97403	0	46528.86547	98429.67859	0	43069.94598	92845.7304	40578.07398	48197.92535	57036.66264	71455.84522	89839.93703	36819.3615	3827.932573	64468.88856	57716.52023	56136.33361	82814.85415	57499.95542	48842.07232	20399.11711	60624.23035	7886.044761	68901.47827	28970.68758
139.1410829	501.9098623	139.1388406	139.1434903	0	23024.79435	0	40749.4619	0	0	0	11310.03345	0	5606.04545	26436.04325	8882.14945	0	0	0	0	0	0	0	0	0	0	0	0	0	0	0	0	0	0	0	0	0	0	0	0	0	0	47547.69894	0	11510.96368	4903.523702	0	0	0	0
139.1724235	501.4985256	139.1658194	139.1780718	0	0	0	0	0	8269.1293	0	17998.0128	0	0	0	0	0	0	0	0	0	0	0	0	0	0	0	0	0	0	19304.36595	0	0	0	0	0	0	0	9387.102778	0	0	0	0	8184.688349	0	15431.5488	7115.087881	5258.801179	11271.82516	0
139.4963477	315.2133216	139.4961097	139.496421	421652.3408	0	533551.5609	0	549977.709	546117.9379	524883.8794	531350.5171	590112.7319	553267.4535	645639.3109	631084.4137	626540.0597	768023.6017	604006.5735	432926.7382	0	579755.0395	0	693201.2104	670270.2847	0	0	764735.717	803705.4556	1500469.878	0	147604.9557	699307.6892	150346.4842	762166.5352	0	0	730149.102	597097.5098	661451.7304	470207.8433	173414.9759	442831.6987	100781.241	731226.7041	598097.3418	0	0	49585.57291	713378.861
139.4964196	10.70458409	139.4962653	139.496421	1050013.818	1004327.27	1115603.945	1054238.108	1041105.64	1008897.403	1124391.521	1139011.149	1057247.541	1034733.205	1146221.544	1096206.743	1078007.12	1072855.593	1014473.598	1045677.929	1013780.454	1045122.777	1027647.393	1024298.916	978743.9576	1068765.54	1121872.947	991660.9699	1008766.416	4079583.774	1021205.841	966341.4041	951254.0113	921791.4206	1014493.025	1054040.116	995357.454	1137438.543	1059337.076	995991.9212	1133909.195	983437.7675	1053876.933	1074464.474	921241.8783	1080267.988	1121495.281	1016653.849	66447.85342	1205239.43
139.5300809	112.4964411	139.5298884	139.5303555	38238.91881	39645.92686	43549.95792	141408.2446	109532.1289	88785.16089	61588.16133	25190.35455	19219.4506	25763.2813	34316.5393	41056.21927	46534.06796	54988.52981	58783.09538	4084.2511	5165.6478	18238.5853	31026.63333	18235.7859	37481.74922	26430.8531	10310.92205	36608.08238	24032.02745	454895.6573	95072.12727	42328.121	25193.78627	63616.70515	85135.56099	80046.69008	111416.1158	71470.21307	71597.14102	86946.27382	101649.3884	26999.9438	93759.63427	99659.67434	110961.2017	119558.8425	123676.8349	91362.88556	162692.4207	126780.5336
139.8154313	535.7431727	139.8119597	139.818675	0	0	0	0	0	0	0	0	0	0	0	0	32386.28305	0	0	0	0	0	0	0	0	0	0	0	0	0	0	20424.92705	0	9683.58685	6624.56375	0	0	0	0	0	0	0	0	0	0	0	0	0	0	0
139.8248979	523.2082168	139.8208638	139.8288268	18613.3139	0	0	9033.27825	5142.5288	0	0	0	0	0	0	0	14988.0957	0	0	10617.3366	11708.078	0	0	0	0	0	8933.80065	0	0	0	0	0	0	0	0	0	0	26878.8548	0	8195.92295	17304.3792	0	5989.8211	0	5930.30565	0	0	0	0	0
139.8561105	547.3900318	139.8528834	139.8594455	0	0	0	0	0	0	0	24260.5119	0	0	23179.22095	0	0	0	0	0	7162.53715	0	0	8610.40345	0	0	0	0	30006.04985	0	0	0	0	0	0	0	0	0	0	0	0	18575.12015	0	0	0	0	0	0	11276.3206	25917.35075
139.8945161	476.3448776	139.892262	139.8963258	59561.7038	0	0	0	0	0	0	0	0	0	22774.8356	0	0	0	0	0	0	0	0	0	0	7715.03785	0	0	25169.44545	0	0	0	0	8754.9161	39265.2137	67068.03145	0	0	8561.8804	0	0	0	0	0	0	83636.2983	27693.701	0	0	0
139.9254226	485.7166753	139.9197744	139.9322827	0	0	0	17107.4585	0	0	19194.0341	0	0	0	0	0	0	0	35324.7207	0	0	0	0	0	0	0	0	27198.52555	0	0	0	0	8353.7994	20045.54655	0	0	0	0	0	0	0	0	0	0	0	0	0	0	0	0
139.962574	19.85861432	139.9623096	139.9626224	322913.0606	305050.3245	260953.5939	299277.8989	292263.1937	271573.528	261684.6126	241434.1383	324380.3872	270378.1466	251205.3794	258684.3699	243579.3016	262488.3048	261397.4545	255136.9494	265114.3768	273392.7698	259035.4378	384376.5288	264160.2003	248637.8262	279849.3596	239594.7006	264681.2871	566784.0982	348020.2196	328624.5237	319806.2345	333815.577	364617.4671	328005.0591	259503.2969	281010.501	276087.6611	276811.005	271641.6681	291675.1444	297213.7865	307772.786	290195.2258	330667.6287	317280.3008	273107.2062	67874.23308	229086.1609
139.9869678	393.9784117	139.9867135	139.9870264	6281661.705	0	2707178.253	1372350.504	2428065.05	1153708.723	3103226.298	0	0	16604557.14	2081220.536	3327237.271	0	0	25063437.08	0	4089830.977	0	0	4027867.289	2653962.153	3839022.777	4343917.07	0	4252996.199	0	5412374.233	28728440.63	5435442.016	37668788.65	3169470.385	7886697.312	0	4248173.517	6148233.48	30686377.65	5368372.26	7598932.303	13326648.06	15526823.17	10062730.33	8294428.683	8298769.718	10235671.11	10596456.57	10656562.1
139.9870758	9.078608794	139.9870264	139.9873393	9439653.533	9178520.199	8653822.905	8986033.029	8677420.317	8607162.782	9207090.479	7619715.485	9138135.157	9040645.679	8713114.587	9007548.287	8693358.645	8591467.998	8793655.701	8406905.042	8721785.859	9101192	8654527.117	8782771.247	8725819.777	9312913.291	8743200.335	8618639.663	8538487.317	17824063.79	11372131.19	11939389.18	12087340.17	12369626.08	11546736.53	10864252.26	10319297.93	10735545.68	10502130.21	10188276.01	9937970.257	8171718.275	10307290.19	10931212.6	9295459.91	10047882.64	10335642.14	9661350.925	1999396.838	8623372.442
139.997979	14.54765059	139.997666	139.9982919	0	0	85264.80015	135204.3766	107407.8555	187142.3168	120156.3979	118452.7289	0	109994.4601	129895.7969	0	114703.7092	103813.8483	100197.9682	0	91588.39748	116674.6775	108109.9595	100744.1552	99576.64806	99914.54146	124427.9907	140813.4411	0	229738.9217	90973.4266	0	0	117472.9022	0	108945.3407	0	0	106532.462	114305.7126	0	0	0	102767.0007	96434.39653	0	0	86825.79449	0	119189.6004
139.9980725	298.3600452	139.9975096	140.0011085	0	0	109959.4749	823.9165725	18366.0529	7097.03385	6368.67415	95208.9358	0	5377.17115	17746.88705	0	45366.3389	4833.6801	5569.257	0	11883.6099	24137.17065	27122.00345	9649.0921	22593.42645	3608.2107	21541.04375	109464.1	0	8219.47235	23283.99015	0	0	0	0	37669.43435	0	0	37340.3555	7287.5454	0	0	0	32701.55765	88972.593	0	0	19496.61105	14191.4562	38751.57455
140.0097123	412.7747014	140.0092458	140.0101848	233507.2911	206244.4518	203121.0279	145066.0811	181057.9496	175471.966	223206.574	0	203329.3415	282231.7498	219822.9219	195996.292	211294.4026	165240.6051	210528.5427	111679.5656	100002.1725	109786.1475	141423.7035	206669.7342	158121.0727	204571.7671	0	154987.3006	227742.9026	420532.8463	261706.0822	170623.8338	269685.2986	305956.9691	189689.9159	127514.3167	226720.9554	263713.82	215887.6749	246372.2856	185048.3415	259352.7088	131754.0942	184148.0066	105448.9391	104349.7244	202351.6963	210709.0424	232397.9662	194640.1342
140.0203184	303.4596885	140.020201	140.0205141	34143.67351	0	0	95954.13612	186705.0626	0	0	23320.35053	149066.0563	161172.0487	0	132135.4883	147776.0779	195532.6432	0	147779.2907	61080.71554	18900.82589	160050.2608	188601.6646	0	0	181908.6898	169319.6126	145588.6913	743165.1271	205595.1636	195543.5344	206958.0333	216907.3121	266282.4483	204612.2065	252269.1488	204849.2452	0	233946.8684	11593.75768	52853.75929	70904.52007	0	16993.00945	0	257885.1773	0	0	229916.7946
140.0204588	16.4401212	140.020201	140.0208271	24923.14959	44194.44943	51333.01461	44235.06436	0	62185.34391	64341.05984	67205.18665	101376.7167	120734.7997	60732.50165	68186.19679	117585.5286	62600.49229	76605.18417	54152.36475	45434.36884	42214.57437	86412.08104	110614.2968	127220.6169	131615.9898	82639.00715	61165.7981	59607.65671	641059.2187	41596.53115	83238.15147	71255.65927	149618.2097	40238.18857	0	0	74504.5394	150401.0623	41727.93773	42390.96	49297.36202	139643.6741	98941.07682	69541.04992	65521.6931	0	207632.5814	255684.9063	194680.8345
140.0242287	39.33166825	140.0239574	140.0242704	79210.32376	0	68907.34725	0	0	238890.4976	0	0	0	0	0	0	0	0	0	0	0	25079.83759	0	0	0	178605.8045	0	0	0	0	0	0	0	122871.2349	331466.0894	271861.3832	284170.971	0	0	0	0	0	44279.85577	0	0	0	249296.9807	231067.1138	257926.4127	177441.9106
140.0333972	142.1182472	140.0330359	140.0373407	23875.6991	87361.37603	23590.66915	12129.95115	64151.56215	19469.2355	22521.88705	45651.62875	23355.87335	13540.8939	20246.60265	13496.2845	4383.6863	13802.9654	22394.00325	21779.39215	31627.31135	24508.82475	27852.82915	12988.6505	29620.0483	24590.5145	67112.7501	47072.91872	18927.96745	0	21317.25635	29515.38045	45502.83965	34709.40065	48650.75685	45850.10648	49529.24365	4438.0879	15175.41225	43480.76532	40564.3422	15571.8359	20488.15285	23925.18025	33193.67221	21796.5383	73344.06773	90812.71019	50788.53755	118478.0217
140.0444997	134.1983364	140.0422723	140.0452471	0	0	0	0	36586.76445	0	0	0	0	40197.29237	43687.1164	49200.76488	48854.69721	47652.86308	55868.70831	22099.75442	42653.18608	29102.77237	0	0	7757.24145	5393.94635	0	0	2844.72295	0	9590.0818	0	0	0	4824.0971	0	0	82698.15961	69229.4697	70962.99442	94180.93642	100032.4338	111185.0809	73145.01362	76027.1816	64486.56234	4654.07135	0	0	7496.70715
140.0507681	280.5613031	140.0486906	140.0544835	0	0	0	0	0	0	0	0	0	0	0	0	7313.5528	5240.01975	0	13332.215	0	6935.33395	0	0	0	0	0	0	0	0	0	0	0	0	0	0	0	11601.70215	0	68702.46749	16329.18935	7325.25245	0	0	0	5494.9065	0	0	0	0
140.0673366	47.72586139	140.0671664	140.0674796	0	898706.0555	913560.253	424477.7771	0	0	367819.9891	801881.469	771825.4941	506816.1016	0	677121.4703	0	1705121.72	1697922.788	905417.0982	0	940684.1459	0	1044394.929	0	0	1377453.659	1261058.155	864152.1856	1274932.789	1280541.991	850932.731	806291.8402	1011829.947	0	172833.5455	0	979470.8161	0	0	786757.7051	0	804740.6956	915674.4415	0	0	0	707076.5374	1199451.707	0
140.0687703	561.3642188	140.0671664	140.0698285	0	0	187697.708	0	94542.9182	180200.1973	0	144165.2722	143194.9986	0	122297.3776	0	113939.1928	177078.2087	143808.1487	72061.84539	143713.2085	0	117181.3908	7465.9411	116208.752	70742.38808	121776.0098	107794.7374	29103.52605	0	0	0	82644.78066	167963.5573	0	0	132204.3549	68036.93774	160731.9409	27093.45725	83326.27525	29670.46535	11345.2785	9481.15705	40047.88645	17601.51135	39256.50049	36936.3073	37327.848	0
140.0719287	65.62304192	140.0718643	140.0721775	433015.2642	423013.5218	432620.5655	469018.152	499307.0401	506881.2	422913.0481	411712.7865	403289.2369	440548.0697	0	434031.4788	498932.1007	451190.9498	424065.808	425049.4175	450393.7907	465419.4207	446690.2629	453820.0403	462257.9777	0	499154.5693	440698.7426	492489.5385	580308.8484	443974.6739	320797.0296	388966.8248	390738.5343	421976.0851	425278.3777	417539.5663	380054.9015	0	417777.3128	387326.5259	436584.5393	480527.3477	472469.2976	501017.4861	557815.1331	561450.4837	531865.1255	0	423163.1346
140.080981	18.2719667	140.0809474	140.0812607	263484.7011	257318.8977	100307.2373	274433.1946	40279.71414	255772.6054	276384.8367	88124.51966	242101.5756	57416.87433	245042.8928	69243.55879	230191.6918	222174.5205	229890.8995	208606.7459	208093.094	38008.29144	184926.1381	210947.6537	220538.3341	223003.6233	95529.17868	202763.9953	206927.9633	225390.6072	138806.5553	151794.5671	173360.2519	173874.3917	164656.6783	155756.0715	158771.5945	165626.6408	174590.9833	158209.9978	163711.1988	166303.5356	170078.1169	171816.5856	177052.6834	163315.8163	151592.8111	143954.9943	48168.22369	131337.1402
140.0808579	400.3770716	140.080321	140.0809474	0	0	0	0	0	0	870721.7746	0	0	495228.562	0	827137.904	0	0	0	0	0	0	0	0	0	0	191117.2888	0	534645.0319	362962.6403	0	410479.0414	477386.8963	0	366358.704	0	10580.88405	0	0	402448.5018	0	445312.2201	0	0	0	0	443121.8502	0	309372.6633	0
140.1059729	403.4597943	140.1053824	140.1063223	0	0	0	0	0	0	0	0	0	0	0	0	0	0	0	0	0	0	0	0	0	0	0	0	100374.0959	329394.7489	0	0	0	0	0	0	0	0	0	0	0	0	0	0	0	0	0	0	0	0
140.1060663	71.2491628	140.106009	140.1063223	171287.499	211909.5963	340507.5227	0	174161.0714	0	185655.0269	83177.55718	224592.2158	195528.8743	187123.8867	237364.2388	0	31989.05022	0	194829.5908	166936.7866	157184.2162	224114.5651	187523.017	0	111585.5785	191417.8608	105600.4639	93558.61599	0	0	108856.5369	133922.2046	70374.36979	147188.7588	0	174902.0094	113166.4675	169719.6746	80718.74702	61671.71344	48479.91376	171609.3443	135274.7246	162397.0653	198203.6171	88534.35953	178094.33	237751.7878	38130.95447
140.1060619	556.065944	140.106009	140.1063223	555562.6924	519146.8296	64515.9637	89053.61738	84957.8986	56946.88835	46510.1207	59084.17803	46215.4613	37681.3712	23277.524	40334.3011	10728.1745	25445.3472	14019.6191	22191.34665	34774.6925	17690.3021	28389.80465	31621.7431	18163.2156	45499.89654	38771.1492	33652.4059	13189.45295	16726.5477	11072.57225	9834.04715	16931.83475	19052.48865	232957.4491	19173.87485	38818.35565	35314.3007	43824.27345	55774.69005	20759.4233	22696.99195	140970.7834	11915.33485	9366.95185	14552.92375	8915.34745	24559.0916	11437.2868	12622.9695
140.5106302	31.11131433	140.5099559	140.5135747	0	11518.74935	0	11010.31475	46571.5054	45571.69625	93079.58195	0	0	1334.97618	0	0	13461.20245	0	0	2006.188691	0	3674.54615	0	0	0	0	0	0	0	0	0	0	0	0	10546.25665	15305.30495	7437.94785	0	979.4568006	0	0	0	0	0	0	0	40869.13425	104998.6789	0	0
140.7935202	399.9967298	140.7912184	140.796584	0	0	0	31058.3639	0	0	0	0	45624.39875	0	0	0	0	6286.5771	0	0	0	0	0	0	0	0	0	0	0	0	0	0	0	0	0	0	0	0	0	0	43084.36525	0	0	0	0	11358.8669	0	0	0	22012.2925
140.8703773	62.00340276	140.8698389	140.8707866	0	32503.8274	0	0	6894.5143	47161.3383	0	0	0	0	0	0	0	0	0	0	0	0	0	0	0	0	0	0	0	0	0	0	0	0	13526.5441	9434.6051	0	0	0	0	0	0	0	0	0	0	3318.8877	56032.08225	0	27056.59475
140.9026864	51.28704586	140.9023799	140.9026959	2589995.826	2555987.103	2413100.445	1621797.036	1708800.657	1502369.396	2671429.164	2845943.852	2462368.296	2934214.673	2811554.135	2715844.614	2669891.318	2870731.84	2819049.386	2877194.251	2728528.267	2569182.153	2888319.205	2870953.216	2726305.304	2655334.728	2289955.15	2599818.869	2920405.269	1864825.217	3311146.632	2363170.797	2645159.067	2606352.37	1534487.564	1425640.445	1499593.167	2611955.024	2695354.515	2627118.373	2549300.109	2497894.967	2713564.311	2737925.926	2366846.439	2324001.597	2022099.992	2033405.982	4069855.462	2472435.151
140.9503871	378.5268379	140.9501061	140.9504222	142026.7754	0	0	0	0	0	0	0	0	0	0	0	0	0	0	0	0	0	0	0	212205.2844	0	0	0	0	221769.6703	0	338260.5093	0	0	0	0	0	0	0	0	242694.7435	0	0	0	370547.155	342857.4152	39465.34395	0	165140.4727	155549.6276
140.9504275	6.2323975	140.9501061	140.9507384	486777.1912	460445.8486	419582.3266	449486.3031	421548.3219	421543.1127	442659.1174	419334.2703	457269.5994	459201.7607	436133.7352	428181.2827	416567.7541	449135.3591	420088.792	415168.2608	423926.6701	446952.6357	442807.343	449519.839	443827.3137	461071.848	469743.7114	419495.0024	404569.8318	814003.5138	695673.9262	587636.3534	570157.3253	587695.0758	525947.7214	496168.6452	449434.0207	379404.6263	530877.6974	474356.0218	458001.115	348245.374	533595.6541	498126.7801	492733.797	527120.4183	526031.3517	497194.543	145678.7593	549024.33
140.9608725	19.7208993	140.9608557	140.9611719	385814.0865	358238.2838	331395.3711	328572.7348	349118.2264	328427.0045	378753.9968	335207.3442	357523.7584	356863.0305	365405.3453	405948.4611	312474.0699	377519.8407	311402.4504	351565.0331	357346.2851	375091.1938	364053.5424	326920.3766	330206.1575	351765.4381	361011.3328	313788.187	331571.7567	524079.3148	486475.2337	515041.3073	535578.0709	531034.7644	536829.8297	537098.8102	414720.5745	445133.9583	460745.2149	428200.7218	396783.0435	475466.41	449913.1643	444410.1145	387845.9078	463445.8107	436104.8915	419203.3195	137591.3539	452359.092
140.9903297	383.8741634	140.9899491	140.9905816	195296.6601	0	0	219220.0862	0	0	259774.9856	0	0	0	0	230626.2865	304192.3693	137296.1908	0	500092.3063	400661.7572	0	0	0	0	88344.53739	54570.36773	0	265500.8285	751030.0705	0	0	163545.5656	455636.2571	616192.8572	202441.2741	258199.8931	299705.5355	269453.4316	347405.3109	844597.0728	0	726073.6809	490676.173	249689.5329	267340.8691	276043.037	516351.8304	275552.738	281246.7318
140.9904749	8.654300944	140.9902654	140.9905816	396519.7136	417621.4518	372154.2462	376866.2768	383820.5733	367234.433	381845.4608	401012.2236	425626.1568	407395.0136	390668.9669	373251.3716	365543.6791	403544.3351	411769.5313	373496.4749	370653.53	379577.8654	364745.6987	343185.6627	408202.3913	436711.8625	425832.781	356345.6959	340611.4837	502504.9777	504235.4207	471958.42	554820.263	591967.6352	519303.3176	494752.0094	497181.2646	423895.8901	476120.2982	442910.2164	448435.9716	350825.4453	465861.0642	479669.0556	453078.5492	461201.5313	508646.8146	471088.0694	75025.41274	396854.7958
140.9903067	565.4432795	140.9902654	140.9907398	0	76720.58065	5514.46	8704.379	10842.1622	16805.81405	9068.4055	6810.8415	9174.37975	67726.87451	44833.0111	9149.85065	10269.764	8162.1958	6159.1597	59417.40967	9200.36285	145252.475	23105.18985	26576.5349	35967.82224	7939.72505	29338.6934	9130.66525	8206.49455	94034.05895	74566.1118	123213.9355	8180.57845	7919.3584	72738.53397	16694.9378	93827.04627	18483.1629	43265.7701	0	24981.86835	172480.0098	109381.2058	89567.81527	44876.15786	34531.23681	34919.9351	153816.0171	35045.50815	44224.9829
141.013653	215.7056602	141.0091652	141.0195264	10970.2121	24509.24195	97993.5151	24842.8704	10792.5928	56917.02965	30892.71935	28275.86435	17494.89745	41132.40572	18919.8944	20467.5288	492496.8823	496849.4752	446816.6663	14590.02805	49427.43322	25503.75075	26241.2748	64074.90324	0	0	21490.36515	49405.8156	48416.64565	73422.6215	23886.3336	0	50502.30685	58588.40496	65902.91915	22492.0972	38585.20343	0	62903.029	37923.69976	55724.7012	38562.44835	0	17324.87605	0	89723.62467	52419.5914	50238.50525	110324.0987	0
141.026802	131.6086989	141.021108	141.0321822	7812.70145	0	0	113099.8444	24458.09425	70583.89355	0	0	1225.77475	0	0	0	751.9313218	0	0	0	13206.036	6168.5571	61728.6541	0	0	0	0	0	2840.86585	0	0	32576.6524	4688.491	0	81142.28195	79350.9137	61708.31475	11622.4306	0	6645.5641	0	48660.35815	0	0	0	0	9707.2779	43262.0777	7316.8119	20293.508
141.0398101	56.58755676	141.0396184	141.0399348	0	8812.25645	0	0	0	0	0	0	5880.3931	25378.29299	40522.5421	16916.6969	0	0	0	16228.43495	0	0	18133.1429	85317.426	11849.00265	16095.2442	0	13142.52435	0	0	8663.69355	28638.04771	58875.83518	55387.33264	0	0	24752.7539	21658.7217	20925.1225	24301.84348	50966.40485	24591.92735	23372.5662	47080.69554	30380.17278	32247.18948	0	59234.498	0	0
141.0501426	40.51843882	141.0500618	141.0503782	0	0	0	83674.47001	81284.26787	44186.33969	0	0	0	0	0	0	0	101867.8086	0	0	0	50065.44034	0	0	0	0	72383.32569	0	0	0	41515.11191	0	0	31469.53354	85073.20396	49660.60562	68035.93886	85795.74845	0	0	57251.02781	0	12358.964	0	0	0	35245.85348	0	117118.5836	0
141.0538086	35.98394316	141.0535432	141.0541761	93056.09211	174568.6654	30426.96466	374265.1531	342771.0603	233731.3608	154249.7576	151212.2553	136176.3922	109116.7266	93839.07227	293025.8118	66189.31672	139465.9114	26863.24863	115121.0167	122251.3134	129510.2198	23998.8033	114959.8449	103425.593	40939.18596	117011.7377	92267.13263	34961.7612	255610.0015	98332.07158	0	0	118359.8016	211515.4976	181944.5853	0	88341.31347	20286.98459	107715.3885	0	56735.57743	103273.9569	53490.92042	26133.27208	0	134348.7691	137216.3684	221938.4597	84700.8647
141.0537589	237.5079566	141.0535432	141.0541761	936116.4508	427693.9626	0	0	0	1047971.834	494271.2785	321003.7452	272861.6373	364595.0291	0	199844.9268	371077.033	617164.8295	285171.7348	0	627907.5932	235350.244	0	274788.4795	0	0	0	191252.2071	127182.3141	120322.384	254251.8096	0	0	305062.2999	271207.7873	219881.6815	233204.8642	0	0	192082.1097	265193.6657	109668.4801	251302.6308	79724.95695	0	164966.338	0	0	0	243308.0978
141.0687331	406.2608295	141.0649377	141.069211	17612.38146	3953.023132	72742.65787	0	0	194747.013	0	85382.7829	0	440999.0517	539670.6177	397348.8307	66373.88853	310666.2731	78138.24835	91216.39105	0	126739.4773	0	75883.34584	0	0	0	0	0	1287219.466	78815.17053	0	401908.2753	0	0	0	0	320689.5343	326963.7398	181611.7122	185184.9265	136382.7464	210117.9205	0	0	0	319756.0043	229154.4963	158036.8195	131587.6467
141.0690248	549.5122313	141.0687362	141.0696858	18349.47725	10009.5707	28283.37383	7237.247429	6043.21851	9003.7579	17360.87753	52914.96725	53426.77461	73790.8353	54829.39175	102979.8117	40067.39545	80680.049	102880.6792	26064.6037	27808.5404	0	112398.5091	72777.87889	51281.64135	103986.779	57585.52751	16837.66495	70359.81295	262645.4572	84607.52642	49894.41745	66016.46404	23901.72494	151689.0933	158291.4736	81595.05677	83720.83404	81382.03533	18634.39925	22715.34445	142392.0527	25637.7223	66929.59495	85426.10772	72164.34542	17565.21145	50203.08468	47636.70022	147721.2902
141.0702547	48.96732073	141.0669952	141.070952	33133.29899	0	67190.608	0	39231.13206	0	99433.9094	0	52133.89178	0	0	0	77498.58168	70193.74774	73543.85243	0	47499.92121	50689.70743	43397.15937	36827.95078	146478.4603	0	65752.39736	36841.12118	0	163038.1264	0	36647.24268	79599.28736	45133.88357	0	0	54288.08565	42179.65885	57797.6611	37153.50918	85696.21064	0	21958.73585	0	67322.23293	45917.48942	0	87876.96207	72650.0181	55159.76308
[truncated: 32,296 more rows]
[truncated: 53 more columns]
